# Supplementary material for: Resting Ca2+ fluxes protect cells from fast mitochondrial fragmentation, cell stress responses, and immediate transcriptional reprogramming
Source: Cell Mol Life Sci. 2025 Jun 14;82(1):238. doi: 10.1007/s00018-025-05745-2 (PMC12167414; doi:10.1007/s00018-025-05745-2)
Supplement: Supplementary file 3 — Supplementary Material 3 [file 18_2025_5745_MOESM3_ESM.xlsx]

## Sheet: Sheet
Chr	Start	End	Strand	Combined_exon_length	ID	gene	gene_biotype	GeneID	description	Ca1	Ca2	Ca3	Ca4	ctr1	ctr2	ctr3	ctr4	TG1	TG2	TG3	TG4
NC_000067.7	3172239	3172348	+	110	gene-Gm26206	Gm26206	snRNA	115487594	predicted gene%2C 26206	0	0	0	0	0	0	0	0	0	0	0	0
NC_000067.7	3269956	3741733	-	14824	gene-Xkr4	Xkr4	protein_coding	497097	X-linked Kx blood group related 4	0.166069	0.195246	0.207618	0.119814	0.177948	0.187371	0.154707	0.162902	0.161243	0.164915	0.214147	0.116108
NC_000067.7	3363896	3448035	+	24933	gene-Gm53491	Gm53491	lncRNA	118567655	predicted gene%2C 53491	0	0	0.00561091	0	0.00251904	0	0	0	0	0	0	0
NC_000067.7	3741733	3742701	-	969	gene-LOC108167595	LOC108167595	pseudogene	108167595	XK-related protein 4-like	0	0	0	0	0	0	0	0	0	0	0	0
NC_000067.7	3854099	3854156	-	58	gene-Gm27396	Gm27396	pseudogene	115487633	predicted gene%2C 27396	0	0	0	0	0	0	0	0	0	0	0	0
NC_000067.7	4185896	4479508	-	12004	gene-Rp1	Rp1	protein_coding	19888	retinitis pigmentosa 1 %28human%29	0.259369	0.33083	0.262219	0.332912	0.214519	0.14529	0.138946	0.237279	0.215267	0.326923	0.269852	0.276148
NC_000067.7	4561151	4567624	-	5695	gene-Sox17	Sox17	protein_coding	20671	SRY %28sex determining region Y%29-box 17	0	0	0	0	0	0	0	0	0	0	0	0.0111936
NC_000067.7	4599240	4599346	+	107	gene-Gm22307	Gm22307	snRNA	115487712	predicted gene%2C 22307	0	0	0	0	0	0	0	0	0	0	0	0
NC_000067.7	4617369	4679226	-	2114	gene-Gm37323	Gm37323	lncRNA	108167609	predicted gene%2C 37323	0	0	0	0	0	0	0	0	0	0	0	0
NC_000067.7	4665280	4668474	+	602	gene-Gm39586	Gm39586	lncRNA	105243854	predicted gene%2C 39586	0	0	0	0	0	0	0	0	0	0	0	0
NC_000067.7	4673132	4676915	-	1551	gene-Gm46082	Gm46082	lncRNA	108167610	predicted gene%2C 46082	0	0	0	0	0	0	0	0.0399222	0	0	0	0.082202
NC_000067.7	4679128	4688028	+	3138	gene-Gm29874	Gm29874	lncRNA	102631571	predicted gene%2C 29874	0	0	0	0	0	0	0	0	0	0	0	0
NC_000067.7	4680467	4681852	+	1386	gene-Gm7369	Gm7369	pseudogene	664853	predicted gene 7369	0.104482	0	0	0	0	0.0932107	0.0501415	0.0446749	0.0466102	0	0.0934864	0.045994
NC_000067.7	4843421	4855973	-	7205	gene-Mrpl15	Mrpl15	protein_coding	27395	mitochondrial ribosomal protein L15	21.6666	21.7484	22.3486	23.6212	21.5837	22.476	21.7796	23.6419	24.5496	23.9121	23.6844	26.3396
NC_000067.7	4878046	4916958	+	2503	gene-Lypla1	Lypla1	protein_coding	18777	lysophospholipase 1	83.9484	88.4736	87.1631	86.1401	86.1183	86.9955	79.1306	80.7945	78.5648	76.723	80.3678	74.7246
NC_000067.7	4917069	4918632	+	308	gene-LOC118567656	LOC118567656	lncRNA	118567656	uncharacterized LOC118567656	0.235085	0.874154	0.454211	0.617854	0.815677	0.838896	0.225637	0.804148	1.25848	0.417755	1.26207	0.206973
NC_000067.7	4927917	4968132	+	2847	gene-Tcea1	Tcea1	protein_coding	21399	transcription elongation factor A %28SII%29 1	80.6209	82.4173	83.3878	88.7215	79.6836	80.2276	75.0861	85.9738	83.4808	83.4062	85.2891	88.9825
NC_000067.7	4976342	5140528	-	7499	gene-Rgs20	Rgs20	protein_coding	58175	regulator of G-protein signaling 20	11.3258	10.8338	11.2772	7.90903	10.9215	11.6459	11.2043	9.01667	12.4224	12.5511	11.7322	10.592
NC_000067.7	5041080	5047476	+	4158	gene-Gm16041	Gm16041	lncRNA	102631647	predicted gene 16041	0	0	0	0	0	0	0	0	0	0.0154724	0	0
NC_000067.7	5153201	5233438	+	4357	gene-Atp6v1h	Atp6v1h	protein_coding	108664	ATPase%2C H%2B transporting%2C lysosomal V1 subunit H	53.8435	54.0703	55.0982	52.2081	53.1777	52.7642	52.6843	49.8112	53.6742	56.1245	52.9351	51.282
NC_000067.7	5658673	5676357	+	4751	gene-Oprk1	Oprk1	protein_coding	18387	opioid receptor%2C kappa 1	0.106681	0.0425025	0.0441687	0.0667575	0.0660988	0.0543844	0.043883	0.0781975	0.0679875	0.0406236	0.122727	0.0134177
NC_000067.7	5983926	5987617	-	3692	gene-Npbwr1	Npbwr1	protein_coding	226304	neuropeptides B/W receptor 1	0	0	0.018946	0	0	0	0	0.0335425	0	0	0	0.0172664
NC_000067.7	6234097	6237539	-	1545	gene-Gm46206	Gm46206	lncRNA	108167788	predicted gene%2C 46206	0.140595	0.217831	0.271644	0.0410569	0.0813037	0.167236	0.134944	0.240464	0.334507	0	0	0.206303
NC_000067.7	6284858	6346599	+	8335	gene-Rb1cc1	Rb1cc1	protein_coding	12421	RB1-inducible coiled-coil 1	16.7659	18.5577	18.5131	16.0276	15.1008	14.7092	14.0243	14.1371	20.981	22.3684	22.2301	20.283
NC_000067.7	6429555	6464955	+	858	gene-Alkal1	Alkal1	protein_coding	620393	ALK and LTK ligand 1	0.0843895	0	0.244575	0.0739312	0	0.0752856	0.161996	0.0721671	0.0752934	0	0.0755082	0
NC_000067.7	6557455	6931164	+	10065	gene-St18	St18	protein_coding	240690	suppression of tumorigenicity 18	0.0215816	0.00668752	0.020849	0.0126047	0	0.0320889	0.0276189	0.00615195	0.0192554	0.0127837	0.0643677	0.0443352
NC_000067.7	6986750	6993866	+	714	gene-Gm37108	Gm37108	pseudogene	102641523	predicted gene%2C 37108	9.73529	9.42715	8.71906	10.0391	9.5882	10.7658	11.388	11.4473	9.68121	9.1906	9.98104	10.0889
NC_000067.7	7157301	7243852	+	7477	gene-Pcmtd1	Pcmtd1	protein_coding	319263	protein-L-isoaspartate %28D-aspartate%29 O-methyltransferase domain containing 1	19.4452	18.7067	18.9722	17.7989	16.6153	16.7427	16.7025	17.2334	17.8936	18.3185	18.2652	17.7337
NC_000067.7	7206418	7207035	-	618	gene-Gm26983	Gm26983	pseudogene	108167612	predicted gene%2C 26983	0	0.108916	0	0	0.10163	0.104523	0.112453	0	0	0	0.104832	0
NC_000067.7	7336027	7336156	+	130	gene-Gm23274	Gm23274	snoRNA	115485783	predicted gene%2C 23274	0	0	0	0	0	0	0	0	0	0	0	0
NC_000067.7	7384861	7469430	-	14792	gene-Gm26901	Gm26901	lncRNA	102632124	predicted gene%2C 26901	0.0195798	0	0.00945761	0.0171533	0.00849204	0.0174676	0.0187929	0.025116	0.013102	0.00869851	0.00875961	0.0172384
NC_000067.7	8178853	8192673	-	678	gene-Gm39589	Gm39589	lncRNA	105243858	predicted gene%2C 39589	0	0	0	0	0	0	0	0	0	0	0	0
NC_000067.7	8429963	9371882	-	10305	gene-Sntg1	Sntg1	protein_coding	71096	syntrophin%2C gamma 1	0.0632369	0.0587859	0.074666	0.00615555	0.0487586	0.018805	0.0134878	0.0240347	0.0313449	0.0686731	0.0691554	0.0185583
NC_000067.7	8925336	8926558	-	1223	gene-Gm6152	Gm6152	pseudogene	102632599	predicted gene 6152	0.0592038	0.110073	0.0571942	0.0518667	0.10271	0.105634	0.113649	0.101258	0.105645	0.105207	0	0.104248
NC_000067.7	8926909	8927388	+	480	gene-Gm7445	Gm7445	pseudogene	102632504	predicted gene 7445	0	0	0	0	0	0	0	0	0	0	0	0
NC_000067.7	9032846	9033862	-	1017	gene-Gm7493	Gm7493	pseudogene	102632382	predicted gene 7493	13.812	14.3621	14.031	14.2833	14.6982	14.6085	13.1202	14.0034	15.5629	14.6128	14.6517	15.6705
NC_000067.7	9466892	9468806	-	986	gene-Gm6187	Gm6187	pseudogene	620853	predicted gene 6187	0.367171	0.0682656	0.0709416	0.128667	0.191097	0	0	0.125597	0.065519	0.130495	0.32853	0.0646528
NC_000067.7	9507279	9508295	+	602	gene-Gm30719	Gm30719	lncRNA	102632723	predicted gene%2C 30719	0	0	0	0	0	0	0	0	0	0	0	0
NC_000067.7	9528895	9528997	+	103	gene-Gm24765	Gm24765	snRNA	115487601	predicted gene%2C 24765	0	0	0	0	0	0	0	0	0	0	0	0
NC_000067.7	9615633	9617680	+	2048	gene-Rrs1	Rrs1	protein_coding	59014	ribosome biogenesis regulator 1	71.4163	75.0663	74.5593	77.3709	73.9701	72.4486	76.69	70.8082	85.6099	87.5171	87.4042	89.116
NC_000067.7	9618173	9648195	+	3416	gene-Adhfe1	Adhfe1	protein_coding	76187	alcohol dehydrogenase%2C iron containing%2C 1	41.8201	40.9258	42.223	25.2172	40.1921	41.7523	42.7841	27.2257	39.6385	37.6476	38.7275	26.1821
NC_000067.7	9631057	9701317	-	1246	gene-2610203C22Rik	2610203C22Rik	lncRNA	72481	RIKEN cDNA 2610203C22 gene	1.68522	2.80908	2.24554	1.12	2.31872	1.81447	1.67326	1.44114	2.48867	1.80714	1.92382	1.84183
NC_000067.7	9671492	9697367	+	3187	gene-Vxn	Vxn	protein_coding	76982	vexin	34.9422	34.7637	32.944	36.364	31.7681	30.6254	29.8526	34.078	31.4597	32.3387	31.7324	31.0037
NC_000067.7	9737632	9770664	-	7445	gene-Mybl1	Mybl1	protein_coding	17864	myeloblastosis oncogene-like 1	33.8447	35.5219	34.791	26.1826	30.3026	31.3822	28.0505	23.9693	37.6243	43.5001	43.3792	32.5203
NC_000067.7	9788847	9818607	-	9749	gene-Vcpip1	Vcpip1	protein_coding	70675	valosin containing protein %28p97%29/p47 complex interacting protein 1	17.0228	17.7923	18.7338	16.3121	16.2929	16.9157	15.526	15.7514	21.8343	21.5195	22.1956	21.3037
NC_000067.7	9817873	9841481	+	1494	gene-1700034P13Rik	1700034P13Rik	lncRNA	73331	RIKEN cDNA 1700034P13 gene	0.290788	0.315374	0.234098	0.127375	0.336317	0.172945	0.186067	0.124336	0.475649	0.387555	0.0867283	0.213346
NC_000067.7	9846461	9861544	+	3028	gene-Gm39590	Gm39590	lncRNA	105243859	predicted gene%2C 39590	0.0478244	0.0444583	0.0924022	0.0209488	0.0414842	0	0.0229512	0.0408979	0	0.0212464	0.0213957	0.0210527
NC_000067.7	9852087	9852584	-	498	gene-Gm51615	Gm51615	pseudogene	115487078	predicted gene%2C 51615	0.581576	1.08128	1.12367	1.27375	0.882831	1.03767	0.837303	0.994689	0.908057	0.904296	0.910647	1.02406
NC_000067.7	9868355	9972795	+	5622	gene-Sgk3	Sgk3	protein_coding	170755	serum/glucocorticoid regulated kinase 3	12.3897	12.0085	11.8571	11.1589	12.3	11.7539	12.2131	11.8508	8.83649	9.58948	9.54159	8.90109
NC_000067.7	9872333	9872778	-	446	gene-Gm6195	Gm6195	protein_coding	108167613	predicted pseudogene 6195	0.487037	0.603676	0.941011	1.28004	0.563292	0.579328	0.467463	0.416498	0.724235	0.144247	0.581041	0.71466
NC_000067.7	9978863	10011179	+	2599	gene-Mcmdc2	Mcmdc2	protein_coding	240697	minichromosome maintenance domain containing 2	0.222874	0.284882	0.29605	0.122033	0.169161	0.273392	0.240656	0.16677	0.248564	0.173274	0.523473	0.294333
NC_000067.7	10012250	10014343	-	407	gene-Snhg6	Snhg6	lncRNA	73824	small nucleolar RNA host gene 6	55.6834	46.1412	36.9507	42.2367	45.2149	43.6453	39.6145	48.2271	52.6972	53.9016	62.7167	71.7357
NC_000067.7	10012695	10012768	-	74	gene-Snord87	Snord87	snoRNA	266793	small nucleolar RNA%2C C/D box 87	12.72	2.72878	6.61675	6.85762	2.54623	6.98325	0.939137	4.18374	2.61899	3.47752	5.25292	5.16873
NC_000067.7	10030388	10038207	-	4059	gene-Tcf24	Tcf24	protein_coding	100039596	transcription factor 24	0.178384	0.198994	0.103398	0.156277	0.185683	0.0954841	0.256822	0.137294	0.22282	0.174347	0.255377	0.109937
NC_000067.7	10038847	10083766	-	6455	gene-Ppp1r42	Ppp1r42	protein_coding	69312	protein phosphatase 1%2C regulatory subunit 42	0.213124	0.166841	0.184217	0.147404	0.16541	0.130091	0.183026	0.163072	0.190152	0.199331	0.200731	0.167887
NC_000067.7	10080039	10080142	-	104	gene-Gm24674	Gm24674	snRNA	115487608	predicted gene%2C 24674	0	0	0	0	0	0	0	0	0	0	0	0
NC_000067.7	10094825	10108384	-	1739	gene-Cops5	Cops5	protein_coding	26754	COP9 signalosome subunit 5	174.416	176.306	175.655	181.763	168.449	174.247	169.085	183.159	161.523	155.86	159.115	165.326
NC_000067.7	10108194	10206996	+	4927	gene-Cspp1	Cspp1	protein_coding	211660	centrosome and spindle pole associated protein 1	13.9463	13.8937	14.3957	13.5054	13.6144	13.0711	12.4407	14.4776	21.6738	22.1194	21.8408	23.7291
NC_000067.7	10207732	10303306	-	7453	gene-Arfgef1	Arfgef1	protein_coding	211673	ADP-ribosylation factor guanine nucleotide-exchange factor 1%28brefeldin A-inhibited%29	25.9197	25.8023	27.9869	26.3077	23.4357	23.6609	22.2671	24.4255	26.125	26.6124	26.7472	27.6613
NC_000067.7	10366016	10790277	-	3309	gene-Cpa6	Cpa6	protein_coding	329093	carboxypeptidase A6	0.109408	0.14239	0.19025	0.0766793	0.132865	0.117126	0.252026	0.112275	0.0976152	0.252748	0.234945	0.0770597
NC_000067.7	10625779	10625885	-	107	gene-Gm25253	Gm25253	snRNA	115487592	predicted gene%2C 25253	0	0	0	0	0	0	0	0	0	0	0	0
NC_000067.7	10764640	10765839	+	467	gene-Gm15603	Gm15603	pseudogene	102636010	predicted gene 15603	2.79082	3.02678	3.14543	2.85245	2.68981	2.62806	3.12509	2.78438	3.18167	2.61745	3.32948	3.54912
NC_000067.7	10916320	10939673	+	864	gene-Gm28659	Gm28659	pseudogene	115487491	predicted gene 28659	0.167607	0.15581	0.161918	0.0734178	0.21808	0.0747628	0.160871	0.143332	0.0747705	0.0744609	0.0749838	0.073782
NC_000067.7	11063496	11373907	+	16371	gene-Prex2	Prex2	protein_coding	109294	phosphatidylinositol-3%2C4%2C5-trisphosphate-dependent Rac exchange factor 2	10.7121	11.8535	13.0104	9.40781	11.6322	10.8349	10.757	7.88601	10.2441	10.6732	10.1269	7.04024
NC_000067.7	11204335	11204462	-	128	gene-Gm24173	Gm24173	snoRNA	115487671	predicted gene%2C 24173	0	0	0	0	0	0	0	0	0	0	0	0
NC_000067.7	11484121	12046126	+	10143	gene-A830018L16Rik	A830018L16Rik	protein_coding	320492	RIKEN cDNA A830018L16 gene	0.0356927	0.0663609	0.0275849	0.0250155	0.074306	0.044579	0.0548131	0.0366279	0.0382146	0.0634272	0.0574854	0.056564
NC_000067.7	12049764	12061350	+	6165	gene-Gm30898	Gm30898	lncRNA	102632954	predicted gene%2C 30898	0	0	0	0	0	0	0	0	0	0	0	0
NC_000067.7	12099308	12131257	-	634	gene-Gm30974	Gm30974	lncRNA	102633057	predicted gene%2C 30974	0	0	0	0	0	0	0	0	0	0	0	0
NC_000067.7	12445160	12445266	+	107	gene-Gm22633	Gm22633	snRNA	115487708	predicted gene%2C 22633	0	0	0	0	0	0	0	0	0	0	0	0
NC_000067.7	12493911	12502698	-	395	gene-Gm39591	Gm39591	lncRNA	105243860	predicted gene%2C 39591	0	0	0	0	0	0	0	0	0	0	0	0
NC_000067.7	12496210	12496330	+	121	gene-Mir6341	Mir6341	miRNA	102465961	microRNA 6341	0	0	0	0	0	0	0	0	0	0	0	0
NC_000067.7	12737787	12743314	+	3200	gene-Gm17644	Gm17644	lncRNA	329096	predicted gene%2C 17644	0	0	0	0	0	0	0	0	0	0	0	0
NC_000067.7	12762421	12946090	+	6788	gene-Sulf1	Sulf1	protein_coding	240725	sulfatase 1	50.0059	53.1696	54.1204	35.931	50.353	50.635	51.1699	34.3165	48.5465	48.5824	46.738	32.3997
NC_000067.7	12936773	13063043	-	10134	gene-Slco5a1	Slco5a1	protein_coding	240726	solute carrier organic anion transporter family%2C member 5A1	0.728778	0.684124	0.793771	0.54457	0.687941	0.752143	0.713203	0.714877	0.701223	0.717364	0.607329	0.490657
NC_000067.7	13160912	13175183	-	253	gene-Gm39592	Gm39592	lncRNA	105243861	predicted gene%2C 39592	0	0	0	0	0	0	0	0	0	0	0	0
NC_000067.7	13183652	13197387	-	2593	gene-Prdm14	Prdm14	protein_coding	383491	PR domain containing 14	0.0279237	0	0	0	0	0	0	0.0238794	0	0.0248107	0	0
NC_000067.7	13209329	13444451	-	15190	gene-Ncoa2	Ncoa2	protein_coding	17978	nuclear receptor coactivator 2	9.0043	10.8033	10.6327	11.2459	8.31088	8.07119	7.93326	9.10651	10.9385	11.2532	10.2958	11.9647
NC_000067.7	13404722	13404833	-	112	gene-Gm23169	Gm23169	snRNA	115487625	predicted gene%2C 23169	0	0	0	0	0	0	0	0	0	0	0	0
NC_000067.7	13446426	13446538	-	113	gene-Gm51852	Gm51852	pseudogene	115487675	predicted gene%2C 51852	0	0	0	0	0	0	0	0	0	0	0	0
NC_000067.7	13462778	13492632	-	217	gene-Gm39595	Gm39595	lncRNA	105243864	predicted gene%2C 39595	0	0	0	0	0	0	0	0	0	0	0	0
NC_000067.7	13506738	13507024	+	287	gene-Gm39600	Gm39600	pseudogene	105243872	predicted gene%2C 39600	0.252286	0	0	0	0	0	0	0	0	0	0	0.444234
NC_000067.7	13634917	13660134	-	2943	gene-Tram1	Tram1	protein_coding	72265	translocating chain-associating membrane protein 1	82.4442	82.9309	81.5233	85.3532	81.7581	83.3612	77.5249	79.0035	87.5625	83.5055	87.416	81.9427
NC_000067.7	13695069	13730749	-	3111	gene-Lactb2	Lactb2	protein_coding	212442	lactamase%2C beta 2	39.4731	38.88	40.9888	36.9057	38.722	39.8243	38.2441	34.0547	41.0951	42.2277	41.3165	39.1379
NC_000067.7	13738962	13772454	+	2573	gene-Xkr9	Xkr9	protein_coding	381246	X-linked Kx blood group related 9	0.0281408	0.0261601	0	0	0.0244101	0.0502099	0	0	0	0.0500072	0	0.0247756
NC_000067.7	13844558	13844688	-	131	gene-Gm26273	Gm26273	snoRNA	115485793	predicted gene%2C 26273	0	0	0	0	0	0	0	0	0	0	0	0
NC_000067.7	13855909	13857153	-	1245	gene-Gm5523	Gm5523	transcribed_pseudogene	433273	predicted pseudogene 5523	1.10499	1.83818	1.46077	1.93611	1.86656	1.60839	2.67937	2.73539	2.07556	1.75692	1.56111	1.84331
NC_000067.7	13916724	13952197	+	613	gene-Gm31195	Gm31195	lncRNA	102633349	predicted gene%2C 31195	0	0	0	0	0	0	0	0	0	0	0	0.103993
NC_000067.7	14112478	14211612	+	830	gene-Gm39596	Gm39596	lncRNA	105243865	predicted gene%2C 39596	0.174473	0.162192	0.0842752	0	0	0.0778253	0	0	0.0778334	0	0	0.0768044
NC_000067.7	14239177	14381259	-	5865	gene-Eya1	Eya1	protein_coding	14048	EYA transcriptional coactivator and phosphatase 1	3.13575	3.30524	3.49444	3.40689	2.37735	3.29308	3.04527	2.95608	3.37053	3.40044	3.35805	3.30423
NC_000067.7	14823570	14826216	-	1925	gene-Msc	Msc	protein_coding	17681	musculin	0	0.104898	0.0363369	0.0329522	0.163135	0.0335559	0.0361019	0.0321659	0.100678	0.100261	0.0673102	0.0331157
NC_000067.7	14825676	14851198	+	5546	gene-Gm9947	Gm9947	lncRNA	105243866	predicted gene 9947	0.0130556	0.0242733	0.0378372	0.0457504	0.0113248	0.0232943	0	0	0.0116483	0.0116001	0	0
NC_000067.7	14939982	14940262	+	281	gene-Gm33500	Gm33500	pseudogene	102636435	predicted gene%2C 33500	0	0	0	0	0	0	0	0	0	0	0	0
NC_000067.7	14942868	14989086	-	4267	gene-Trpa1	Trpa1	protein_coding	277328	transient receptor potential cation channel%2C subfamily A%2C member 1	0.118782	0.126196	0.0819644	0.133793	0.279666	0.0605531	0.0814344	0.0725561	0.0756993	0.10554	0.0910983	0.104578
NC_000067.7	15089264	15089383	-	120	gene-Gm26345	Gm26345	pseudogene	115485804	predicted gene%2C 26345	0	0	0	0	0	0	0	0	0	0	0	0
NC_000067.7	15137257	15137782	+	526	gene-Gm5048	Gm5048	pseudogene	269105	predicted gene 5048	1.23889	1.02372	0.797891	1.32654	0.716431	0.736825	1.1891	1.05946	1.10535	0.978467	1.84751	1.09074
NC_000067.7	15357149	15793975	+	16777	gene-Kcnb2	Kcnb2	protein_coding	98741	potassium voltage gated channel%2C Shab-related subfamily%2C member 2	0.0129474	0.00802406	0.00833861	0	0.00374364	0.0115506	0.00828469	0.00369073	0.0154025	0.023008	0.0154464	0.0227982
NC_000067.7	15625741	15637402	-	8647	gene-Gm51616	Gm51616	lncRNA	115487079	predicted gene%2C 51616	0	0	0	0	0	0	0	0	0	0	0	0
NC_000067.7	15641449	15656681	-	157	gene-Gm51617	Gm51617	lncRNA	115487080	predicted gene%2C 51617	0	0	0	0	0	0	0	0	0	0	0	0
NC_000067.7	15756159	15756270	-	112	gene-Gm25227	Gm25227	pseudogene	115485805	predicted gene%2C 25227	0	0	0	0	0	0	0	0	0	0	0	0
NC_000067.7	15828056	15828187	+	132	gene-Gm25168	Gm25168	snoRNA	115485792	predicted gene%2C 25168	0	0	0	0	0	0	0	0	0	0	0	0
NC_000067.7	15875634	15914276	+	3354	gene-Terf1	Terf1	protein_coding	21749	telomeric repeat binding factor 1	12.3268	11.2183	11.7415	12.5391	10.187	11.3436	10.0701	12.4799	16.6223	17.3207	18.1571	20.4509
NC_000067.7	15924086	15962946	-	2748	gene-Sbspon	Sbspon	protein_coding	226866	somatomedin B and thrombospondin%2C type 1 domain containing	0.131743	0.195953	0.101817	0.161583	0.182845	0.117531	0.126449	0.0225325	0.141052	0.0702338	0.0707271	0.0927913
NC_000067.7	15975429	15977988	+	1959	gene-Gm31523	Gm31523	lncRNA	102633776	predicted gene%2C 31523	0	0	0	0	0	0	0	0	0	0	0	0
NC_000067.7	16136198	16163549	-	1849	gene-4930444P10Rik	4930444P10Rik	protein_coding	75799	RIKEN cDNA 4930444P10 gene	0.626555	0.32763	0.8701	0.274453	0.407618	0.489092	0.338272	0.401856	0.384326	0.626293	0.420461	0.689536
NC_000067.7	16171519	16174657	-	934	gene-Rpl7	Rpl7	protein_coding	19989	ribosomal protein L7	1336.49	1380.86	1356.73	1576.18	1364.61	1366.39	1381.44	1523.46	1336.44	1263.75	1265.69	1452.41
NC_000067.7	16176106	16202774	+	2295	gene-Rdh10	Rdh10	protein_coding	98711	retinol dehydrogenase 10 %28all-trans%29	28.647	29.8275	29.991	21.089	32.6761	30.3695	31.735	22.4205	33.1031	33.0782	33.3387	25.2768
NC_000067.7	16299027	16591228	-	9867	gene-Stau2	Stau2	protein_coding	29819	staufen double-stranded RNA binding protein 2	12.5337	12.7702	13.2779	12.7097	12.4507	12.4123	11.7905	12.1178	13.5594	13.8097	13.7359	13.4705
NC_000067.7	16323811	16333749	+	955	gene-Gm7568	Gm7568	lncRNA	102634042	predicted gene 7568	0	0	0.0732444	0	0	0	0	0	0	0	0	0
NC_000067.7	16366982	16384958	-	13261	gene-C130013N14Rik	C130013N14Rik	lncRNA	115487081	RIKEN cDNA C130013N14 gene	0.0109202	0	0	0	0	0.0097421	0	0.00466928	0.00974312	0	0	0.0192286
NC_000067.7	16611012	16689676	-	15777	gene-Ube2w	Ube2w	protein_coding	66799	ubiquitin-conjugating enzyme E2W %28putative%29	6.34248	6.87305	6.74346	5.24286	5.85993	6.04312	5.70875	5.16093	6.0765	6.13289	6.2006	5.35372
NC_000067.7	16711949	16727652	-	3064	gene-Eloc	Eloc	protein_coding	67923	elongin C	70.1376	75.6357	73.6696	78.0697	76.1721	74.5035	69.7683	74.8327	72.0655	72.502	74.2164	73.5262
NC_000067.7	16727776	16732502	+	2788	gene-D030040B21Rik	D030040B21Rik	lncRNA	329101	RIKEN cDNA D030040B21 gene	0.0259707	0.0241427	0	0	0.0225277	0	0	0	0	0.0230754	0	0.022865
NC_000067.7	16735415	16748501	+	2092	gene-Tmem70	Tmem70	protein_coding	70397	transmembrane protein 70	60.7077	62.741	64.8662	61.5833	60.2852	62.1866	60.1281	54.1351	60.9579	62.9503	64.2286	61.0052
NC_000067.7	16758680	16779829	+	603	gene-Ly96	Ly96	protein_coding	17087	lymphocyte antigen 96	8.52544	7.5905	7.88805	6.83772	5.10373	6.96298	5.07103	5.33965	4.39249	5.76127	5.90917	7.08307
NC_000067.7	16884471	16918406	+	415	gene-Gm53492	Gm53492	lncRNA	118567657	predicted gene%2C 53492	0	0	0	0.764253	0.151342	0	0	0.149203	0	0	0	0
NC_000067.7	17012328	17168132	-	5071	gene-Jph1	Jph1	protein_coding	57339	junctophilin 1	0.228456	0.119461	0.206907	0.175126	0.136241	0.152857	0.123342	0.0732629	0.101916	0.126867	0.127758	0.163423
NC_000067.7	17168177	17199195	+	3400	gene-Gm46085	Gm46085	lncRNA	108167615	predicted gene%2C 46085	0	0	0	0	0	0	0	0	0	0	0	0
NC_000067.7	17168797	17194799	-	742	gene-Gm31982	Gm31982	lncRNA	102634387	predicted gene%2C 31982	0	0	0	0	0	0	0	0	0	0	0	0
NC_000067.7	17202028	17234495	+	6228	gene-Gdap1	Gdap1	protein_coding	14545	ganglioside-induced differentiation-associated-protein 1	0.627799	0.702495	0.628952	0.611108	0.69584	0.674161	0.702995	0.646236	0.591249	0.671439	0.800984	0.644846
NC_000067.7	17238626	17243333	+	3946	gene-Gm28784	Gm28784	lncRNA	102634541	predicted gene 28784	0	0	0	0	0	0	0	0	0	0	0	0
NC_000067.7	17273194	17275801	+	472	gene-Gm39597	Gm39597	lncRNA	105243867	predicted gene%2C 39597	0	0	0	0	0	0	0	0	0	0	0	0
NC_000067.7	17590225	17590335	+	111	gene-Gm25166	Gm25166	pseudogene	115485812	predicted gene%2C 25166	0	0	0	0	0	0	0	0	0	0	0	0
NC_000067.7	17672064	17701169	+	7217	gene-Pi15	Pi15	protein_coding	94227	peptidase inhibitor 15	1.32432	1.48292	1.33752	0.413101	1.24448	1.41416	1.30961	0.437563	1.11892	0.953826	1.10415	0.273823
NC_000067.7	17685307	17711606	-	5489	gene-Gm28154	Gm28154	lncRNA	102634738	predicted gene 28154	0	0	0	0	0	0	0	0	0	0	0	0
NC_000067.7	17746251	17797870	-	2264	gene-Gm16070	Gm16070	lncRNA	102634913	predicted gene 16070	0	0	0	0	0	0	0	0	0	0	0	0
NC_000067.7	17797255	17840350	+	8067	gene-Crispld1	Crispld1	protein_coding	83691	cysteine-rich secretory protein LCCL domain containing 1	0.0718048	0.183565	0.173419	0.125812	0.116785	0.12011	0.0861486	0.0921077	0.152155	0.167475	0.168651	0.086925
NC_000067.7	18185113	18216126	-	1732	gene-Crisp4	Crisp4	protein_coding	78081	cysteine-rich secretory protein 4	0	0	0	0	0	0	0	0	0	0	0	0
NC_000067.7	18280277	18293798	-	232	gene-Defb44-ps	Defb44-ps	transcribed_pseudogene	654454	defensin beta 44%2C pseudogene	0	0	0	0	0	0	0	0	0	0	0	0
NC_000067.7	18306626	18307700	-	362	gene-Defb18	Defb18	protein_coding	654460	defensin beta 18	0	0	0	0	0	0	0	0	0	0	0	0
NC_000067.7	18321200	18335362	-	747	gene-Defb41	Defb41	protein_coding	77673	defensin beta 41	0	0	0	0	0	0	0	0	0	0	0	0
NC_000067.7	19039982	19040057	-	76	gene-Gm24075	Gm24075	pseudogene	115485820	predicted gene%2C 24075	0	0	0	0	0	0	0	0	0	0	0	0
NC_000067.7	19107520	19107729	+	210	gene-Gm28343	Gm28343	protein_coding	108167808	predicted gene 28343	0	0	0	0	0	0.307595	0	0	0	0	0	0
NC_000067.7	19133524	19175064	-	918	gene-Gm15825	Gm15825	lncRNA	102635013	predicted gene 15825	0	0	0	0	0	0	0	0	0	0	0	0
NC_000067.7	19173246	19244172	+	10272	gene-Tfap2d	Tfap2d	protein_coding	226896	transcription factor AP-2%2C delta	0	0	0	0	0	0	0	0	0	0	0	0
NC_000067.7	19279132	19309071	+	9161	gene-Tfap2b	Tfap2b	protein_coding	21419	transcription factor AP-2 beta	0.0237112	0.0146949	0.00763546	0.0346212	0.0137118	0.0211533	0.00758608	0.0405541	0.0211555	0.0561809	0.0212158	0.0208758
NC_000067.7	19390405	19390943	-	539	gene-LOC118567642	LOC118567642	pseudogene	118567642	60S ribosomal protein L17-like	0	0	0	0	0	0	0	0	0	0	0	0
NC_000067.7	19676313	19706958	+	369	gene-Gm32651	Gm32651	lncRNA	102635266	predicted gene%2C 32651	0	0	0	0	0	0	0	0	0	0	0	0
NC_000067.7	20128003	20688306	-	15294	gene-Pkhd1	Pkhd1	protein_coding	241035	polycystic kidney and hepatic disease 1	0.0236714	0.00880213	0.0137208	0.0248854	0.0205333	0.0295649	0.00908802	0.00809721	0.0633599	0.025239	0.0296523	0.00833629
NC_000067.7	20426678	20462524	+	786	gene-4930486I03Rik	4930486I03Rik	lncRNA	75028	RIKEN cDNA 4930486I03 gene	0	0	0.0889929	0	0.0799073	0.082182	0	0	0.0821905	0	0	0
NC_000067.7	20514445	20514936	-	492	gene-Gm15795	Gm15795	pseudogene	115487082	predicted gene 15795	2.79617	3.1466	2.55909	2.96536	2.55313	2.7571	3.2488	3.52387	3.1513	2.35369	2.5019	2.72094
NC_000067.7	20515035	20515136	-	102	gene-Gm24162	Gm24162	snRNA	115487586	predicted gene%2C 24162	0	0	0	0	0	0	0	0	0	0	0	0
NC_000067.7	20740106	20753182	+	521	gene-Lincmd1	Lincmd1	lncRNA	105661730	long intergenic non-protein coding RNA of muscle differentiation 1	0	0	0	0	0	0	0	0	0	0	0	0
NC_000067.7	20749234	20749306	+	73	gene-Mir206	Mir206	miRNA	387202	microRNA 206	0	0	0	0	0	0	0	0	0	0	0	0
NC_000067.7	20752993	20753111	+	119	gene-Mir133b	Mir133b	miRNA	723817	microRNA 133b	0	0	0	0	0	0	0	0	0	0	0	0
NC_000067.7	20801129	20804720	+	1171	gene-Il17a	Il17a	protein_coding	16171	interleukin 17A	0	0	0	0	0	0	0	0	0	0	0	0
NC_000067.7	20847370	20855498	-	1958	gene-Il17f	Il17f	protein_coding	257630	interleukin 17F	0.110939	0	0.0714489	0.0647936	0.0641543	0.0329903	0	0.126495	0.0989812	0	0.165439	0.0976726
NC_000067.7	20873188	20890536	-	3035	gene-Mcm3	Mcm3	protein_coding	17215	minichromosome maintenance complex component 3	113.846	115.125	122.796	165.197	116.902	118.336	120.88	159.787	111.175	118.79	118.323	155.935
NC_000067.7	20912759	20912890	-	132	gene-Gm24723	Gm24723	snoRNA	115485821	predicted gene%2C 24723	0	0	0	0	0	0	0	0	0	0	0	0
NC_000067.7	20958874	20960697	-	1120	gene-6720483E21Rik	6720483E21Rik	lncRNA	77741	RIKEN cDNA 6720483E21 gene	1.03437	0.360589	0.249816	0.283183	0.897244	1.09581	1.17895	1.4927	0.519121	1.03394	0.751981	0.796846
NC_000067.7	20960772	21009874	+	5516	gene-Paqr8	Paqr8	protein_coding	74229	progestin and adipoQ receptor family member VIII	88.0662	91.5321	91.354	87.9506	83.257	82.2427	79.6383	79.5994	82.3918	80.1495	81.0178	73.2589
NC_000067.7	20985634	20985764	-	131	gene-Gm24171	Gm24171	snoRNA	115485789	predicted gene%2C 24171	0	0	0	0	0	0	0	0	0	0	0	0
NC_000067.7	20995781	21029440	-	795	gene-Gm51618	Gm51618	lncRNA	115487083	predicted gene%2C 51618	0	0	0	0	0.0790027	0	0	0	0	0	0.162984	0
NC_000067.7	21021776	21061065	+	2356	gene-Efhc1	Efhc1	protein_coding	71877	EF-hand domain %28C-terminal%29 containing 1	6.45386	7.02811	7.89741	6.30022	6.69125	6.79948	6.57794	6.80693	7.07438	7.37276	6.92958	5.87149
NC_000067.7	21071621	21149449	-	1390	gene-Tram2	Tram2	protein_coding	170829	translocating chain-associating membrane protein 2	6.98017	7.40893	6.74323	7.30164	6.86812	7.01716	7.94956	8.33016	8.96988	11.6172	9.50817	9.21818
NC_000067.7	21236609	21300391	+	1518	gene-Tmem14a	Tmem14a	protein_coding	75712	transmembrane protein 14A	16.9329	16.0072	16.2199	14.333	18.7015	16.3402	15.8404	14.0726	15.1503	14.9605	17.0714	13.3962
NC_000067.7	21259270	21263547	-	978	gene-Gm32947	Gm32947	lncRNA	102635667	predicted gene%2C 32947	0	0	0	0	0	0.0660481	0	0	0	0	0	0
NC_000067.7	21277752	21341909	-	1142	gene-Gm28836	Gm28836	lncRNA	102635593	predicted gene 28836	0	0	0.0612508	0	0	0.113126	0.0608547	0	0	0.0563347	0	0.111642
NC_000067.7	21310789	21335799	+	1630	gene-Gsta3	Gsta3	protein_coding	14859	glutathione S-transferase%2C alpha 3	1.33263	0.825888	1.11574	0.739403	0.924767	1.14924	0.937984	0.455848	1.18899	1.02619	1.19238	0.703962
NC_000067.7	21342532	21343326	+	795	gene-Gm7094	Gm7094	protein_coding	101056100	predicted pseudogene 7094	7.46831	7.45065	8.09466	5.90445	8.05827	7.96266	8.39198	7.32129	7.23214	8.09235	7.08979	5.93374
NC_000067.7	21355470	21368536	-	1148	gene-Gm4956	Gm4956	transcribed_pseudogene	241041	predicted gene 4956	0	0	0	0	0.05471	0	0	0.107873	0	0	0	0
NC_000067.7	21419901	21422423	+	1950	gene-Khdc1a	Khdc1a	protein_coding	368204	KH domain containing 1A	0	0	0	0	0	0	0	0	0	0	0	0
NC_000067.7	21438555	21439967	+	844	gene-Khdc1c	Khdc1c	protein_coding	433278	KH domain containing 1C	0	0	0	0	0	0	0	0	0	0	0	0
NC_000067.7	21440012	21451532	-	163	gene-Gm33147	Gm33147	lncRNA	102635938	predicted gene%2C 33147	0	0	0	0	0	0	0	0	0	0	0	0
NC_000067.7	21453780	21456608	+	2247	gene-Khdc1b	Khdc1b	protein_coding	98582	KH domain containing 1B	0	0	0	0	0	0	0	0	0	0	0	0
NC_000067.7	21468623	22032874	-	15312	gene-Kcnq5	Kcnq5	protein_coding	226922	potassium voltage-gated channel%2C subfamily Q%2C member 5	0.600548	0.668175	0.712641	0.633833	0.56195	0.607477	0.499254	0.566139	0.784739	0.760481	0.753129	0.595344
NC_000067.7	21986120	22026335	+	34440	gene-Gm53539	Gm53539	lncRNA	118567719	predicted gene%2C 53539	0	0	0	0	0	0	0	0	0	0	0	0.00185098
NC_000067.7	22356196	22845239	-	11816	gene-Rims1	Rims1	protein_coding	116837	regulating synaptic membrane exocytosis 1	0.44733	0.512685	0.556462	0.295262	0.37208	0.322538	0.405825	0.277736	0.524862	0.517243	0.504428	0.366862
NC_000067.7	22937468	22944162	+	1447	gene-Gm7759	Gm7759	lncRNA	665725	predicted gene 7759	0	0	0	0	0	0	0	0	0	0	0	0
NC_000067.7	23023898	23025635	-	562	gene-Gm7761	Gm7761	pseudogene	665731	predicted gene 7761	0	0	0	0	0	0	0	0	0	0.114474	0	0
NC_000067.7	23139554	23141334	-	1781	gene-Ppp1r14bl	Ppp1r14bl	protein_coding	66755	protein phosphatase 1%2C regulatory inhibitor subunit 14B like	0	0.0755866	0.0392748	0	0	0	0.0390208	0.0347666	0	0.0361225	0	0.0357932
NC_000067.7	23163070	23166806	+	238	gene-Gm30442	Gm30442	lncRNA	102632345	predicted gene%2C 30442	0	0	0	0	0	0	0	0	0	0	0	0
NC_000067.7	23267574	23274739	-	629	gene-Gm29506	Gm29506	lncRNA	102632273	predicted gene 29506	0	0	0	0	0	0	0	0	0	0	0	0
NC_000067.7	23284292	23284412	+	121	gene-Gm24176	Gm24176	pseudogene	115485803	predicted gene%2C 24176	0	0	0	0	0	0	0	0	0	0	0	0
NC_000067.7	23295355	23333151	+	35305	gene-Gm53541	Gm53541	lncRNA	118567721	predicted gene%2C 53541	0.188681	0.104859	0.0554753	0.213809	0.208141	0.225044	0.249993	0.433199	0.195791	0.311603	0.346822	0.498353
NC_000067.7	23311350	23311420	+	71	gene-Mir30a	Mir30a	miRNA	387225	microRNA 30a	0	0	0	0	0	0	0	0	0	0	0	0
NC_000067.7	23330782	23330865	+	84	gene-Mir30c-2	Mir30c-2	miRNA	723964	microRNA 30c-2	0	0	0	0	0	0	0	0	0	0	0	0
NC_000067.7	23405505	23422282	-	4873	gene-Ogfrl1	Ogfrl1	protein_coding	70155	opioid growth factor receptor-like 1	21.7382	21.4927	22.3783	19.7211	22.2203	22.6938	19.9375	19.5936	19.4614	19.6976	20.5007	17.8959
NC_000067.7	23430828	23439040	-	3711	gene-Gm19673	Gm19673	lncRNA	100503399	predicted gene%2C 19673	0	0	0	0	0	0	0	0	0	0	0	0
NC_000067.7	23613668	23635745	+	778	gene-Gm28822	Gm28822	lncRNA	105243890	predicted gene 28822	0	0	0.089908	0	0	0	0	0.0795879	0	0.165384	0	0
NC_000067.7	23801007	23886946	+	4362	gene-B3gat2	B3gat2	protein_coding	280645	beta-1%2C3-glucuronyltransferase 2 %28glucuronosyltransferase S%29	3.20367	2.68499	2.74213	3.9991	2.64936	2.69516	2.80406	3.57719	2.85835	2.72853	2.92592	4.06278
NC_000067.7	23883906	23961462	-	5467	gene-Smap1	Smap1	protein_coding	98366	small ArfGAP 1	45.984	46.6995	47.5322	45.3673	43.7478	46.3874	43.7926	47.2182	49.181	48.942	48.5984	49.2537
NC_000067.7	24017272	24038924	+	705	gene-Gm53062	Gm53062	lncRNA	105243891	predicted gene 53062	0	0	0	0	0	0	0	0	0.0916337	0	0	0
NC_000067.7	24035020	24044721	-	667	gene-Sdhaf4	Sdhaf4	protein_coding	68002	succinate dehydrogenase complex assembly factor 4	68.1726	74.3739	73.6189	63.433	69.1161	72.5362	63.3488	71.574	69.3476	64.6236	70.4196	64.2255
NC_000067.7	24049824	24139444	-	6802	gene-Fam135a	Fam135a	protein_coding	68187	family with sequence similarity 135%2C member A	19.7675	19.9198	19.3536	20.2366	15.9372	16.4954	16.3881	18.1789	21.0749	21.7726	21.6493	23.4391
NC_000067.7	24110998	24111888	+	891	gene-Gm30756	Gm30756	pseudogene	102632768	predicted gene%2C 30756	1.46275	1.51088	1.72712	1.35267	0.775396	1.59494	0.623983	1.11191	1.81262	1.73291	1.74508	2.00329
NC_000067.7	24216670	24291819	+	4243	gene-Col9a1	Col9a1	protein_coding	12839	collagen%2C type IX%2C alpha 1	7.06485	7.01177	7.58338	10.1361	7.83054	8.00777	8.28778	9.19378	6.2729	7.24764	6.55037	7.73746
NC_000067.7	24296764	24627870	-	13281	gene-Col19a1	Col19a1	protein_coding	12823	collagen%2C type XIX%2C alpha 1	0.0436149	0.0506813	0.0368676	0.0286573	0.05202	0.0389097	0.0523275	0.0326358	0.0486422	0.0387526	0.0536591	0.0239996
NC_000067.7	24587922	24588058	-	137	gene-Gm26418	Gm26418	snoRNA	115485770	predicted gene%2C 26418	0	0	0	0	0	0	0	0	0	0	0	0
NC_000067.7	24716073	24805382	+	7121	gene-Lmbrd1	Lmbrd1	protein_coding	68421	LMBR1 domain containing 1	31.9173	33.3855	33.6629	29.9305	32.4752	31.9483	30.4784	28.9902	32.0877	31.485	32.6978	29.7746
NC_000067.7	25051022	25051840	+	819	gene-Gm9443	Gm9443	pseudogene	669171	predicted gene 9443	0.0884081	0	0	0.0774517	0	0	0.0848548	0	0	0.0785521	0	0
NC_000067.7	25065659	25066674	-	723	gene-Gm29414	Gm29414	lncRNA	105243892	predicted gene 29414	0	0	0	0	0	0	0	0	0	0	0	0
NC_000067.7	25106557	25869338	-	6076	gene-Adgrb3	Adgrb3	protein_coding	210933	adhesion G protein-coupled receptor B3	17.8751	20.029	20.7911	17.205	19.8365	19.4763	19.3413	17.4671	19.7867	20.4671	20.0457	16.9336
NC_000067.7	25315485	25317035	-	1551	gene-Gm20172	Gm20172	protein_coding	100504323	predicted gene%2C 20172	0	0	0	0	0	0	0	0	0	0	0	0.041101
NC_000067.7	25318526	25318632	-	107	gene-Gm22260	Gm22260	snRNA	115487583	predicted gene%2C 22260	0	1.25813	0	0	0.586982	0	0	0	0	0	0	0
NC_000067.7	25490152	25490255	+	104	gene-Gm25294	Gm25294	snRNA	115487617	predicted gene%2C 25294	0	0	0	0	0	0	0	0	0	0	0	0
NC_000067.7	25869511	25870651	+	1015	gene-Gm9884	Gm9884	lncRNA	117981786	predicted gene 9884	0.285345	0.397891	0.137829	0.312478	0.495031	0.509123	0.479284	0.915065	0.63647	0.443684	0.4468	0.628056
NC_000067.7	25918249	25933369	+	2262	gene-Gm39614	Gm39614	lncRNA	105243893	predicted gene%2C 39614	0.0640196	0	0.0927698	0	0.0277662	0.114226	0	0.0547475	0	0	0.0859231	0
NC_000067.7	25936051	25942689	-	248	gene-Gm31076	Gm31076	lncRNA	102633186	predicted gene%2C 31076	0	0	0	0	0	0	0	0	0.260491	0.259412	0	0
NC_000067.7	26605914	26606019	+	106	gene-Gm24064	Gm24064	pseudogene	115485817	predicted gene%2C 24064	0	0	0	0	0	0	0	0	0	0	0	0
NC_000067.7	26658739	26814101	+	1069	gene-Gm31136	Gm31136	lncRNA	102633272	predicted gene%2C 31136	0	0	0	0	0	0	0	0	0	0	0	0
NC_000067.7	26720882	26726541	-	4331	gene-4931408C20Rik	4931408C20Rik	protein_coding	210940	RIKEN cDNA 4931408C20 gene	0	0	0	0	0	0	0	0	0	0	0	0
NC_000067.7	26998184	26998302	-	119	gene-n-R5s209	n-R5s209	pseudogene	115487689	nuclear encoded rRNA 5S 209	0	0	0	0	0	0	0	0	0	0	0	0
NC_000067.7	27923127	27941268	+	1793	gene-Gm5524	Gm5524	lncRNA	433281	predicted gene 5524	0.0807654	0	0.117036	0	0.0350291	0	0.0387597	0.034534	0	0	0.0361328	0
NC_000067.7	28619462	28619849	-	388	gene-Gm7846	Gm7846	pseudogene	665903	predicted gene 7846	16.422	17.0009	16.9463	19.2915	17.968	16.6482	17.9114	23.2996	17.1494	15.7519	16.3635	19.7158
NC_000067.7	28815203	28819333	-	2882	gene-Gm597	Gm597	protein_coding	210962	predicted gene 597	0	0	0	0	0	0	0	0	0	0	0	0
NC_000067.7	28835226	28934669	-	632	gene-Gm45942	Gm45942	lncRNA	108167331	predicted gene%2C 45942	0	0	0	0	0	0	0	0	0	0	0	0
NC_000067.7	28977116	28977421	+	306	gene-Gm6462	Gm6462	protein_coding	623924	predicted gene 6462	0	0	0	0	0	0	0	0	0	0	0	0
NC_000067.7	29460569	29460693	+	125	gene-Mir6342	Mir6342	miRNA	102465174	microRNA 6342	0	0	0	0	0	0	0	0	0	0	0	0
NC_000067.7	30160094	30177917	-	2364	gene-Gm31465	Gm31465	lncRNA	102633704	predicted gene%2C 31465	0	0	0.059178	0	0	0	0	0	0	0	0	0.053932
NC_000067.7	30210786	30301692	-	3053	gene-Gm31525	Gm31525	lncRNA	102633779	predicted gene%2C 31525	0	0	0	0	0	0	0	0	0	0.0210725	0	0
NC_000067.7	30519702	30794763	-	6269	gene-Gm39615	Gm39615	lncRNA	105243894	predicted gene%2C 39615	0.0230998	0.0107369	0.0334735	0.0404741	0.0200374	0.0206078	0.0221714	0.0395083	0.010305	0.0410491	0	0.0101687
NC_000067.7	30541538	30555592	+	397	gene-Gm31581	Gm31581	lncRNA	102633854	predicted gene%2C 31581	0	0	0	0	0	0	0	0	0	0	0	0
NC_000067.7	30681125	30681397	-	273	gene-Gm46086	Gm46086	protein_coding	108167616	predicted gene%2C 46086	0	0	0	0.232355	0	0	0	0	0	0.235656	0	0.233508
NC_000067.7	30758478	30758621	+	144	gene-LOC115487655	LOC115487655	snoRNA	115487655	small nucleolar RNA SNORA48	0	0	0	0	0	0	0	0	0	0	0	0
NC_000067.7	30829123	30834027	-	538	gene-Gm2914	Gm2914	pseudogene	100040699	predicted gene 2914	0	0	0	0	0	0	0	0	0	0	0	0
NC_000067.7	30841417	30912989	-	8452	gene-Phf3	Phf3	protein_coding	213109	PHD finger protein 3	18.2129	20.0846	21.352	21.1043	17.1285	17.2493	17.1027	19.8022	25.7276	26.2985	26.2609	28.4044
NC_000067.7	30979384	30988846	-	4497	gene-Ptp4a1	Ptp4a1	protein_coding	19243	protein tyrosine phosphatase 4a1	31.1876	30.6539	30.9845	37.0978	30.6843	32.8074	29.7951	38.6222	41.8611	41.5876	43.839	54.9021
NC_000067.7	30988952	30990419	+	1468	gene-Gm53209	Gm53209	lncRNA	115487084	predicted gene%2C 53209	0	0	0.0476488	0	0	0	0	0	0	0	0.0441322	0
NC_000067.7	31025249	31026077	-	829	gene-Gm9458	Gm9458	pseudogene	669402	predicted gene 9458	0	0	0	0	0	0	0	0	0	0	0	0.076897
NC_000067.7	31058269	31135535	-	881	gene-Gm29669	Gm29669	lncRNA	102634473	predicted gene 29669	0.0821864	0	0	0	0.0712907	0	0	0	0	0	0	0
NC_000067.7	31058409	31083855	+	4879	gene-Gm28644	Gm28644	lncRNA	102634159	predicted gene 28644	0	0	0	0	0	0	0	0	0	0	0	0
NC_000067.7	31180159	31261737	-	1094	gene-4931428L18Rik	4931428L18Rik	lncRNA	70988	RIKEN cDNA 4931428L18 gene	0	0	0	0	0	0	0	0	0	0	0	0
NC_000067.7	31215362	31243806	+	2059	gene-Lgsn	Lgsn	protein_coding	266744	lengsin%2C lens protein with glutamine synthetase domain	0	0	0	0	0	0	0	0	0	0	0	0
NC_000067.7	31261920	31263368	+	1449	gene-Dnaaf6	Dnaaf6	protein_coding	74708	dynein axonemal assembly factor 6	0	0	0	0	0	0	0	0	0	0	0	0
NC_000067.7	31298674	31298800	-	127	gene-Gm26145	Gm26145	snoRNA	115485790	predicted gene%2C 26145	0	0	0	0	0	0	0	0	0	0	0	0
NC_000067.7	31303928	31307142	+	914	gene-Gm4850	Gm4850	transcribed_pseudogene	226957	predicted pseudogene 4850	0	0	0	0	0	0	0	0	0	0	0	0
NC_000067.7	31410923	31411065	-	143	gene-LOC115487662	LOC115487662	snoRNA	115487662	small nucleolar RNA SNORA48	0	0	0	0	0	0	0	0	0	0	0	0
NC_000067.7	31695713	31695819	-	107	gene-Gm23032	Gm23032	snRNA	115487630	predicted gene%2C 23032	0	0	0	0	0	0	0	0	0	0	0	0
NC_000067.7	32191110	32193339	+	283	gene-Gm51754	Gm51754	lncRNA	115487371	predicted gene%2C 51754	0	0	0	0	0	0	0	0	0	0	0	0
NC_000067.7	32211683	32744305	+	35110	gene-Khdrbs2	Khdrbs2	protein_coding	170771	KH domain containing%2C RNA binding%2C signal transduction associated 2	0.00412453	0.00575134	0.00398453	0.00542008	0.00357773	0.00551937	0.00593815	0.00176358	0.00551994	0.00549708	0.00738092	0.00544696
NC_000067.7	32252214	32252320	-	107	gene-Gm25814	Gm25814	snRNA	115487604	predicted gene%2C 25814	0	0	0	0	0	0	0	0	0	0	0	0
NC_000067.7	32289749	32311869	+	409	gene-Gm46077	Gm46077	pseudogene	108167593	predicted gene%2C 46077	0	0	0	0	0	0	0	0	0	0	0	0
NC_000067.7	32558644	32560080	-	1437	gene-Gm9839	Gm9839	protein_coding	408192	predicted gene 9839	0	0	0	0	0	0	0	0	0	0	0	0
NC_000067.7	32582627	32586374	-	3748	gene-Semp2l1	Semp2l1	protein_coding	408191	SUMO/sentrin specific peptidase 2-like 1	0	0	0	0	0	0	0	0	0	0	0	0
NC_000067.7	32607440	32607502	-	63	gene-Gm24732	Gm24732	snRNA	115487635	predicted gene%2C 24732	0	0	0	0	0	0	0	0	0	0	0	0
NC_000067.7	33172324	33215247	-	1483	gene-Gm39616	Gm39616	lncRNA	105243895	predicted gene%2C 39616	0	0	0	0	0	0	0	0	0	0	0	0
NC_000067.7	33231074	33231183	+	110	gene-Gm24901	Gm24901	snRNA	115487628	predicted gene%2C 24901	0	0	0	0	0	0	0	0	0	0	0	0
NC_000067.7	33329904	33393689	-	331	gene-Gm39617	Gm39617	lncRNA	105243896	predicted gene%2C 39617	0	0	0	0	0	0	0	0	0	0	0	0
NC_000067.7	33332757	33332865	+	109	gene-Gm25792	Gm25792	snRNA	115487597	predicted gene%2C 25792	0	0	0	0	0	0	0	0	0	0	0	0
NC_000067.7	33461814	33461919	+	106	gene-Gm23453	Gm23453	snRNA	115487581	predicted gene%2C 23453	0	0	0	0	0	0	0	0	0	0	0	0
NC_000067.7	33492889	33708875	-	4502	gene-Prim2	Prim2	protein_coding	19076	DNA primase%2C p58 subunit	24.0282	26.4784	25.5431	29.758	24.0235	23.4161	23.4638	28.429	24.0786	24.4218	25.7878	28.6029
NC_000067.7	33520483	33521689	+	530	gene-Gm29228	Gm29228	pseudogene	115487461	predicted gene 29228	0.136615	0.253999	0	0.359055	0.237008	0.121877	0.262249	0.233658	0.48756	0.121385	0.122238	0.240557
NC_000067.7	33708905	33709793	+	889	gene-1700001G17Rik	1700001G17Rik	lncRNA	67503	RIKEN cDNA 1700001G17 gene	0.977362	0.908569	0.550775	1.64112	1.55428	0.726603	1.48529	0.975108	0.654011	1.3026	0.947377	1.21902
NC_000067.7	33753262	33758927	-	415	gene-Gm32229	Gm32229	lncRNA	102634710	predicted gene%2C 32229	1.22131	0.973155	2.35971	1.98706	1.0594	1.71216	0.502382	1.04442	1.55667	1.08516	1.71722	2.30413
NC_000067.7	33758959	33781645	+	4721	gene-Rab23	Rab23	protein_coding	19335	RAB23%2C member RAS oncogene family	26.073	26.8184	27.6475	25.8112	23.8004	22.7266	24.3626	23.4247	28.4625	28.8352	29.3534	29.7876
NC_000067.7	33784565	33796831	-	1815	gene-Bag2	Bag2	protein_coding	213539	BCL2-associated athanogene 2	44.0421	42.6852	43.3179	33.796	38.2725	38.8638	40.8936	31.045	46.6627	42.4641	43.0122	34.9119
NC_000067.7	33800622	33854683	-	9158	gene-Zfp451	Zfp451	protein_coding	98403	zinc finger protein 451	5.46328	5.04199	5.18618	5.54813	4.46467	4.57766	4.52279	5.65239	8.37326	9.24479	9.08335	9.71041
NC_000067.7	33874980	33877995	-	3016	gene-Gm15455	Gm15455	protein_coding	433287	predicted gene 15455	2.20868	2.32103	2.24967	2.65005	3.0404	3.36254	3.11073	3.69545	3.40573	3.96756	3.69469	4.41753
NC_000067.7	33891133	33946925	-	2592	gene-Bend6	Bend6	protein_coding	320705	BEN domain containing 6	11.5369	12.6725	12.6296	6.70549	12.5517	11.962	13.5131	8.36103	13.8076	11.6655	12.7972	8.63249
NC_000067.7	33912167	33913837	-	1199	gene-Gm38471	Gm38471	lncRNA	102634918	predicted gene%2C 38471	0.120778	0.224553	0.291695	0.21162	0.209532	0.107748	0	0	0.215519	0.321939	0.1621	0.0531673
NC_000067.7	33946969	34347743	+	41151	gene-Dst	Dst	protein_coding	13518	dystonin	9.26566	15.3836	20.7902	14.4143	10.5693	10.3098	10.2764	9.96855	12.5103	11.0812	10.449	9.18161
NC_000067.7	34011620	34041590	+	3456	gene-Gm53546	Gm53546	lncRNA	118567732	predicted gene%2C 53546	0.0838035	0.0779049	0.0809589	0.0550633	0.16356	0.0747628	0.0603265	0.0179165	0.0747705	0.130307	0.0749838	0.0553365
NC_000067.7	34020491	34020583	-	93	gene-Gm23792	Gm23792	pseudogene	115487616	predicted gene%2C 23792	0	0	0	0	0	0	0	0	0	0	0	0
NC_000067.7	34156440	34156512	+	73	gene-Mir6896	Mir6896	miRNA	102466987	microRNA 6896	1.98373	5.53232	1.9164	4.34472	0.860371	0	0	0	1.76991	1.76258	1.77496	1.74651
NC_000067.7	34161434	34174202	-	4238	gene-Gm51742	Gm51742	lncRNA	115487354	predicted gene%2C 51742	0	0	0	0	0	0.0152419	0.0163983	0	0	0	0	0
NC_000067.7	34204926	34217245	-	1654	gene-Gm26788	Gm26788	lncRNA	108167617	predicted gene%2C 26788	0	0	0	0.115054	0	0	0.042017	0.0748723	0	0	0	0.0385415
NC_000067.7	34455723	34463424	-	7702	gene-Gm3052	Gm3052	transcribed_pseudogene	100040938	predicted gene 3052	0.0470048	0	0.0272456	0.0164718	0	0.0167736	0.00902313	0.0160788	0.0335506	0.0334117	0.0252348	0.00827677
NC_000067.7	34465099	34473990	-	8209	gene-Gm37233	Gm37233	lncRNA	118567733	predicted gene%2C 37233	0.405736	0.418176	0.340838	0.440453	0.336644	0.322621	0.355565	0.467658	0.354133	0.454548	0.339359	0.504763
NC_000067.7	34472202	34472280	-	79	gene-Mir5103	Mir5103	miRNA	100628580	microRNA 5103	0	0	0	0	0	0.817658	0	0	0	0	0	0
NC_000067.7	34473893	34473964	-	72	gene-n-TEttc1	n-TEttc1	tRNA	102467303	nuclear encoded tRNA glutamic acid 1 %28anticodon TTC%29	0	0	0	0	0	0	0	0	0	0	0	0
NC_000067.7	34475751	34478753	-	1705	gene-Ccdc115	Ccdc115	protein_coding	69668	coiled-coil domain containing 115	19.4499	19.0284	16.7384	19.9414	18.6395	18.0336	18.2606	21.7898	17.164	16.942	18.9228	20.4142
NC_000067.7	34478558	34484828	+	2712	gene-Imp4	Imp4	protein_coding	27993	IMP4%2C U3 small nucleolar ribonucleoprotein	36.8172	34.8711	36.7797	38.8737	36.6375	37.2993	37.6694	38.1517	43.306	40.7782	40.3241	46.5414
NC_000067.7	34498074	34498908	-	584	gene-Gm32504	Gm32504	lncRNA	102635078	predicted gene%2C 32504	0	0	0	0	0.107546	0.110608	0	0	0	0	0	0.109157
NC_000067.7	34498810	34514811	+	1682	gene-Ptpn18	Ptpn18	protein_coding	19253	protein tyrosine phosphatase%2C non-receptor type 18	0.774858	0.440195	0.374278	0.377128	1.04554	1.0753	1.11557	0.846698	0.844969	0.764973	0.693311	0.682198
NC_000067.7	34508941	34510579	-	1368	gene-Gm28417	Gm28417	lncRNA	118567734	predicted gene 28417	0.0529285	0.0984062	0	0.0463691	0.0459116	0.0944372	0.203205	0.0905254	0.0472235	0.141084	0.142075	0.186397
NC_000067.7	34516248	34538139	-	1540	gene-4930568A12Rik	4930568A12Rik	lncRNA	75883	RIKEN cDNA 4930568A12 gene	0	0	0	0	0	0	0	0.0402074	0	0	0	0
NC_000067.7	34523428	34525062	+	777	gene-Gm32566	Gm32566	lncRNA	102635157	predicted gene%2C 32566	0	0	0	0	0	0	0	0	0	0	0	0
NC_000067.7	34537493	34542143	+	1330	gene-Prss39	Prss39	protein_coding	21755	protease%2C serine 39	0	0	0	0	0	0	0	0	0	0	0	0
NC_000067.7	34574729	34583392	+	1038	gene-Cfc1	Cfc1	protein_coding	12627	cripto%2C FRL-1%2C cryptic family 1	0	0	0	0	0	0	0	0	0	0	0	0
NC_000067.7	34575529	34600099	-	2409	gene-Prss40	Prss40	protein_coding	21756	protease%2C serine 40	0	0	0	0	0	0	0.0288485	0	0	0	0	0
NC_000067.7	34577146	34577643	-	498	gene-Gm28419	Gm28419	pseudogene	102635016	predicted gene 28419	0	0	0	0	0	0	0	0	0	0	0	0
NC_000067.7	34617988	34630025	+	5161	gene-Amer3	Amer3	protein_coding	211383	APC membrane recruitment 3	0.028059	0.013042	0.0135533	0	0.0121696	0.025032	0.0403969	0.0119976	0.0375519	0	0.037659	0
NC_000067.7	34672616	34675291	-	2676	gene-AA619741	AA619741	transcribed_pseudogene	241051	expressed sequence AA619741	0.0270576	0	0.0261392	0	0	0	0	0	0	0	0	0
NC_000067.7	34695203	34705964	-	2365	gene-Gm38647	Gm38647	lncRNA	102642976	predicted gene%2C 38647	0.0918472	0.0853825	0.0887295	0.0536431	0.185898	0.109252	0.117541	0.104726	0.163894	0.0544052	0.0273937	0.161728
NC_000067.7	34717263	34851819	+	6780	gene-Arhgef4	Arhgef4	protein_coding	226970	Rho guanine nucleotide exchange factor %28GEF%29 4	31.0343	30.5674	32.2299	27.6747	34.5161	37.1945	35.4861	30.1926	45.2974	45.1193	43.0951	38.9632
NC_000067.7	34720502	34727923	-	5334	gene-Gm32920	Gm32920	lncRNA	102635632	predicted gene%2C 32920	0	0	0	0	0	0	0	0.0116084	0	0	0	0
NC_000067.7	34779174	34780667	+	463	gene-Gm51813	Gm51813	pseudogene	115487468	predicted gene%2C 51813	0	0.145378	0	0	0.135653	0	0	0	0	0.138951	0	0.137684
NC_000067.7	34787353	34832308	-	26134	gene-Gm32790	Gm32790	lncRNA	102635458	predicted gene%2C 32790	0.0166234	0.0206045	0.0214122	0.0121361	0.00720982	0.00988674	0.00797767	0.0379089	0	0.00984682	0.017353	0.0219533
NC_000067.7	34840822	34851819	+	2679	gene-Smim39	Smim39	protein_coding	121811709	small integral membrane protein 39	23.1354	19.4719	23.6556	18.6581	25.4604	25.6306	26.4599	20.2931	31.3484	31.3626	30.8816	26.3652
NC_000067.7	34852307	34882094	-	5035	gene-Fam168b	Fam168b	protein_coding	214469	family with sequence similarity 168%2C member B	99.4705	101.84	102.999	103.71	86.3582	86.7895	85.797	90.8561	109.406	116.619	112.793	126.546
NC_000067.7	34889040	34918666	+	6482	gene-Plekhb2	Plekhb2	protein_coding	226971	pleckstrin homology domain containing%2C family B %28evectins%29 member 2	48.7697	50.581	49.4884	51.2298	49.3969	51.5704	49.9403	47.2658	46.5228	47.3227	47.2352	41.669
NC_000067.7	34919021	34969724	+	2814	gene-Gm19430	Gm19430	pseudogene	100502882	predicted gene%2C 19430	0.0257307	0.0239196	0.0497146	0.0450838	0	0	0.0246966	0.022004	0	0	0	0.0226537
NC_000067.7	35100981	35136065	+	277	gene-Gm53547	Gm53547	lncRNA	118567735	predicted gene%2C 53547	0	0	0	0	0	0	0	0	0	0	0	0
NC_000067.7	35218037	35218165	-	129	gene-Gm25096	Gm25096	snoRNA	115485778	predicted gene%2C 25096	0	0	0	0	0	0	0	0	0	0	0	0
NC_000067.7	35800683	35800787	+	105	gene-Gm25634	Gm25634	snRNA	115487610	predicted gene%2C 25634	0	0	0	0	0	0	0	0	0	0	0	0
NC_000067.7	35909029	35920244	+	838	gene-1110002O04Rik	1110002O04Rik	lncRNA	68483	RIKEN cDNA 1110002O04 gene	0.0864036	0.080322	0.0834707	0	0.149898	0.0770824	0	0	0.154181	0.153542	0.154621	0.228214
NC_000067.7	35981094	35994097	+	599	gene-Gm33176	Gm33176	lncRNA	102635977	predicted gene%2C 33176	0	0	0	0	0	0	0	0	0	0	0	0
NC_000067.7	35999080	36004179	+	504	gene-Gm39622	Gm39622	lncRNA	105243901	predicted gene%2C 39622	0	0	0	0	0	0	0	0	0	0	0	0
NC_000067.7	36041020	36050246	-	1928	gene-Gm33222	Gm33222	lncRNA	102636039	predicted gene%2C 33222	0.0751102	0	0.0362803	0.0329009	0.0651526	0	0.0720914	0	0	0	0	0
NC_000067.7	36055876	36060569	+	440	gene-Gm39623	Gm39623	lncRNA	105243902	predicted gene%2C 39623	0	0	0	0	0	0.146807	0	0	0	0	0	0
NC_000067.7	36097768	36105324	-	2317	gene-Gm39624	Gm39624	lncRNA	105243903	predicted gene%2C 39624	0	0	0	0	0.0813212	0	0	0	0	0	0	0
NC_000067.7	36107481	36145527	+	3719	gene-Hs6st1	Hs6st1	protein_coding	50785	heparan sulfate 6-O-sulfotransferase 1	90.1816	94.3315	101.058	85.9645	93.9827	93.9138	93.4339	86.3442	88.6428	93.8978	94.2089	85.2426
NC_000067.7	36112243	36137720	-	19894	gene-Gm53548	Gm53548	lncRNA	118567736	predicted gene%2C 53548	0	0	0.00351606	0	0	0	0	0	0	0	0	0
NC_000067.7	36171066	36176302	+	4124	gene-Gm33280	Gm33280	lncRNA	102636118	predicted gene%2C 33280	0	0.0489645	0.0169613	0.0461443	0.0152297	0	0	0.0300288	0.0313297	0.0311999	0.0157095	0.0463732
NC_000067.7	36179109	36283407	-	9053	gene-Uggt1	Uggt1	protein_coding	320011	UDP-glucose glycoprotein glucosyltransferase 1	43.3174	46.6998	52.1851	51.8366	44.998	42.9539	42.8967	48.4248	43.2724	44.6282	45.5928	48.2913
NC_000067.7	36183333	36183394	-	62	gene-Mir6897	Mir6897	miRNA	102465540	microRNA 6897	0	1.08564	0	0	0	0	0	0	0	0	0	0
NC_000067.7	36283451	36289623	+	207	gene-Gm39625	Gm39625	lncRNA	105243904	predicted gene%2C 39625	0	0.325168	0	0	0	0	0	0	0	0	0	0
NC_000067.7	36303683	36313755	-	2968	gene-Neurl3	Neurl3	protein_coding	214854	neuralized E3 ubiquitin protein ligase 3	1.04901	0.793748	0.895566	0.854892	0.719488	0.565859	0.561963	0.730181	0.914176	0.80201	1.24421	0.51548
NC_000067.7	36346814	36363117	+	5876	gene-Arid5a	Arid5a	protein_coding	214855	AT rich interactive domain 5A %28MRF1-like%29	6.29673	5.21205	5.60683	4.3397	6.26361	6.299	6.42212	4.66819	13.5558	15.1967	14.1458	13.0728
NC_000067.7	36374811	36408276	-	7988	gene-Kansl3	Kansl3	protein_coding	226976	KAT8 regulatory NSL complex subunit 3	22.1533	20.1727	19.9477	21.5837	19.4366	19.9252	19.9666	22.433	26.8581	29.7026	29.0596	31.3391
NC_000067.7	36387763	36387839	-	77	gene-Mir6898	Mir6898	miRNA	102465541	microRNA 6898	0	0.874154	0	0	0	1.67779	0	1.6083	0	0	0	0
NC_000067.7	36411264	36461191	+	7748	gene-Fer1l5	Fer1l5	protein_coding	100534273	fer-1-like 5 %28C. elegans%29	0	0	0	0	0	0	0	0	0.0166757	0.00830333	0	0
NC_000067.7	36458274	36484352	-	6283	gene-Lman2l	Lman2l	protein_coding	214895	lectin%2C mannose-binding 2-like	15.6383	15.9838	16.1205	17.5872	15.8742	15.9149	15.9942	17.1872	16.297	16.7312	16.3641	17.8773
NC_000067.7	36501059	36501954	+	445	gene-Gm33401	Gm33401	lncRNA	102636293	predicted gene%2C 33401	0.162711	0	0	0.570184	0	0	0	0	0.145172	0.144571	0	0
NC_000067.7	36502293	36510850	-	2881	gene-Gm33454	Gm33454	lncRNA	102636368	predicted gene%2C 33454	0.150794	0.233634	0.121396	0.220177	0.0872018	0.134526	0.144733	0.171939	0.291504	0.178644	0.157411	0.243396
NC_000067.7	36510678	36547857	+	4582	gene-Cnnm4	Cnnm4	protein_coding	94220	cyclin M4	3.55552	3.71659	3.77068	3.23948	3.31718	3.18605	3.7918	3.78381	3.04539	2.73792	2.9551	3.15817
NC_000067.7	36550948	36567318	+	5292	gene-Cnnm3	Cnnm3	protein_coding	94218	cyclin M3	18.6352	17.2472	18.5049	20.2094	17.8618	18.4679	18.2014	20.1718	20.8503	20.8126	19.9304	23.0079
NC_000067.7	36569269	36578380	-	2610	gene-Ankrd23	Ankrd23	protein_coding	78321	ankyrin repeat domain 23	3.71741	2.68208	2.54602	2.62481	3.22458	3.34112	3.59463	3.2739	4.95033	5.5707	5.70911	5.30009
NC_000067.7	36577252	36586333	-	2050	gene-Ankrd39	Ankrd39	protein_coding	109346	ankyrin repeat domain 39	7.69978	5.81163	6.10769	5.94104	7.29175	7.53083	7.15301	7.09808	9.45391	10.6701	9.6705	9.79537
NC_000067.7	36587720	36599780	-	7688	gene-Sema4c	Sema4c	protein_coding	20353	sema domain%2C immunoglobulin domain %28Ig%29%2C transmembrane domain %28TM%29 and short cytoplasmic domain%2C %28semaphorin%29 4C	6.64917	5.67336	5.25887	6.50171	6.10262	5.86464	6.4452	6.8862	6.19296	7.18823	6.4213	6.79101
NC_000067.7	36601779	36722271	-	3386	gene-Fam178b	Fam178b	protein_coding	381337	family with sequence similarity 178%2C member B	0.064152	0.0795155	0.165265	0.0562017	0.129843	0.209848	0.164196	0.182869	0.114474	0.304001	0.229602	0.0941342
NC_000067.7	36730568	36732469	+	569	gene-Cox5b	Cox5b	protein_coding	12859	cytochrome c oxidase subunit 5B	632.695	641.277	633.47	638.454	644.628	636.187	658.076	620.282	632.166	607.613	602.886	642.966
NC_000067.7	36737195	36749051	-	3882	gene-Actr1b	Actr1b	protein_coding	226977	ARP1 actin-related protein 1B%2C centractin beta	109.355	112.634	111.175	113.859	108.642	108.673	109.865	106.421	107.969	110.555	107.309	111.517
NC_000067.7	36749136	36797040	+	1782	gene-4933424G06Rik	4933424G06Rik	protein_coding	71166	RIKEN cDNA 4933424G06 gene	0.081264	0.113316	0.196264	0.249176	0.0704906	0.144994	0.311992	0.208483	0.181262	0.0361022	0.109067	0.107319
NC_000067.7	36751929	36783873	-	5286	gene-Gm33533	Gm33533	lncRNA	102636476	predicted gene%2C 33533	0	0	0	0	0	0	0	0	0	0	0	0
NC_000067.7	36800879	36821902	+	2986	gene-Zap70	Zap70	protein_coding	22637	zeta-chain %28TCR%29 associated protein kinase	0.0484971	0.0225418	0.0234255	0.0849738	0.0631016	0.108163	0.186192	0.186629	0.194714	0.0430906	0.0216966	0.0426977
NC_000067.7	36831270	36978714	-	7278	gene-Tmem131	Tmem131	protein_coding	56030	transmembrane protein 131	40.3716	44.9657	49.9192	40.3799	31.4294	31.268	31.6161	34.4479	48.9972	50.7213	50.312	53.7712
NC_000067.7	37044520	37044638	+	119	gene-n-R5s210	n-R5s210	pseudogene	115487663	nuclear encoded rRNA 5S 210	0	0	0	0	0	0	0	0	0	0	0	0
NC_000067.7	37068372	37226689	+	6340	gene-Vwa3b	Vwa3b	protein_coding	70853	von Willebrand factor A domain containing 3B	2.06712	1.63497	2.19554	1.58082	1.87233	1.8543	2.01692	1.67983	2.01753	2.14109	1.85979	1.4479
NC_000067.7	37171354	37189177	-	2118	gene-Gm37020	Gm37020	lncRNA	105243905	predicted gene%2C 37020	0	0	0	0	0	0.0304981	0	0	0	0.030375	0	0
NC_000067.7	37257317	37302465	+	4222	gene-Cnga3	Cnga3	protein_coding	12790	cyclic nucleotide gated channel alpha 3	0	0	0.0165676	0.0150244	0.0446285	0.0305993	0.0164605	0.0146659	0	0.0609514	0.0613795	0.0301978
NC_000067.7	37338908	37449821	+	9520	gene-Inpp4a	Inpp4a	protein_coding	269180	inositol polyphosphate-4-phosphatase%2C type I	5.78033	6.01688	5.86333	5.85689	5.60778	5.68599	5.70131	5.48949	6.28374	6.90647	7.20677	6.39485
NC_000067.7	37353518	37373313	-	6444	gene-4930439A04Rik	4930439A04Rik	lncRNA	78119	RIKEN cDNA 4930439A04 gene	0	0	0	0	0	0	0	0	0	0.00998358	0	0
NC_000067.7	37456166	37469184	-	3862	gene-Coa5	Coa5	protein_coding	76178	cytochrome C oxidase assembly factor 5	83.8427	88.7298	87.4627	81.796	89.283	91.6741	83.982	89.3679	96.1833	94.419	92.0291	91.1813
NC_000067.7	37469220	37478068	+	1308	gene-Unc50	Unc50	protein_coding	67387	unc-50 homolog	80.6543	81.5643	77.9701	74.3446	84.367	81.6821	82.9915	80.3343	75.3193	78.1552	78.6546	73.7874
NC_000067.7	37478421	37580599	-	10018	gene-Mgat4a	Mgat4a	protein_coding	269181	mannoside acetylglucosaminyltransferase 4%2C isoenzyme A	3.93182	3.70883	3.77043	2.36813	3.50461	3.66885	3.22576	2.42906	3.53381	3.60909	3.63443	2.30988
NC_000067.7	37524932	37527686	-	2755	gene-4930594C11Rik	4930594C11Rik	transcribed_pseudogene	77633	RIKEN cDNA 4930594C11 gene	0.105127	0.0977276	0.203117	0.0230247	0.045595	0	0.100902	0.179802	0.0703467	0.0467036	0.0940632	0.138833
NC_000067.7	37538118	37539022	-	821	gene-Gm39627	Gm39627	lncRNA	105243907	predicted gene%2C 39627	0	0	0	0	0	0	0	0	0	0	0	0
NC_000067.7	37650758	37758905	-	5831	gene-Cracdl	Cracdl	protein_coding	72097	capping protein inhibiting regulator of actin like	0.161427	0.242412	0.347883	0.239329	0.215425	0.365569	0.274123	0.307951	0.321291	0.308928	0.322208	0.360774
NC_000067.7	37653588	37654454	+	536	gene-4930556I23Rik	4930556I23Rik	lncRNA	102637491	RIKEN cDNA 4930556I23 gene	0	0	0	0	0	0	0	0	0	0	0	0
NC_000067.7	37692565	37710138	+	3513	gene-4930470B04Rik	4930470B04Rik	lncRNA	102637336	RIKEN cDNA 4930470B04 gene	0	0	0	0	0	0	0	0	0	0	0	0
NC_000067.7	37723623	37734653	+	5406	gene-Gm39628	Gm39628	lncRNA	105243908	predicted gene%2C 39628	0.0133937	0	0	0	0	0	0	0	0	0	0	0
NC_000067.7	37793651	37905507	-	12652	gene-Tsga10	Tsga10	protein_coding	211484	testis specific 10	1.30482	1.25022	1.16654	1.35369	1.24105	1.25596	1.11506	1.38991	1.32757	1.53564	1.59763	1.48637
NC_000067.7	37910819	37915309	+	2267	gene-Lipt1	Lipt1	protein_coding	623661	lipoyltransferase 1	5.71712	6.56175	5.7699	6.37967	6.03968	6.41106	6.25373	5.98163	7.15264	7.69059	7.54456	7.90167
NC_000067.7	37913882	37929530	-	2476	gene-Mitd1	Mitd1	protein_coding	69028	MIT%2C microtubule interacting and transport%2C domain containing 1	14.2999	14.0818	14.3513	12.6558	14.5349	15.7835	14.4269	13.0791	16.0983	17.9284	17.5048	16.5033
NC_000067.7	37929558	37937419	+	2360	gene-Mrpl30	Mrpl30	protein_coding	107734	mitochondrial ribosomal protein L30	58.692	60.2366	59.6933	58.2454	60.2256	57.8618	60.5441	59.4006	57.0466	54.4387	57.429	56.0493
NC_000067.7	37945004	37955574	-	2564	gene-Lyg2	Lyg2	protein_coding	332427	lysozyme G-like 2	0	0	0	0	0	0	0	0	0.0251957	0.0250913	0.0252676	0
NC_000067.7	37985819	37996840	-	798	gene-Lyg1	Lyg1	protein_coding	69541	lysozyme G-like 1	0	0	0	0	0	0	0	0	0	0	0	0.0798843
NC_000067.7	38022385	38036324	-	6315	gene-Txndc9	Txndc9	protein_coding	98258	thioredoxin domain containing 9	25.0068	25.2825	24.8447	27.121	24.9836	24.1605	23.3194	25.4051	25.5543	25.6216	24.9193	26.6095
NC_000067.7	38037091	38094660	+	7797	gene-Eif5b	Eif5b	protein_coding	226982	eukaryotic translation initiation factor 5B	37.6007	39.5382	41.8865	39.4249	37.6021	37.057	35.421	37.7139	39.9359	40.9092	39.3519	39.784
NC_000067.7	38062571	38071358	-	2678	gene-Gm34448	Gm34448	lncRNA	102637707	predicted gene%2C 34448	0	0	0.0522393	0.0473734	0	0.0482412	0.0259508	0.0231215	0.0241231	0	0	0.0476084
NC_000067.7	38091867	38169191	-	12644	gene-Rev1	Rev1	protein_coding	56210	REV1%2C DNA directed polymerase	5.27986	4.95614	4.97893	6.11051	4.86303	4.52124	4.57298	6.06755	7.8172	8.76174	8.81303	11.2884
NC_000067.7	38171164	38198973	+	1848	gene-Gm5099	Gm5099	lncRNA	329123	predicted gene 5099	0	0	0	0	0	0	0	0	0	0	0	0
NC_000067.7	38212936	38704036	-	11990	gene-Aff3	Aff3	protein_coding	16764	AF4/FMR2 family%2C member 3	2.8262	3.0034	3.44783	3.81973	2.93868	2.86071	3.09516	3.41357	3.92783	3.94912	3.67967	4.12047
NC_000067.7	38257962	38286732	+	28114	gene-Gm16150	Gm16150	lncRNA	102638318	predicted gene 16150	0.00257545	0.00478835	0	0.00451255	0	0.00229761	0.00247194	0.00440488	0.0045957	0.006865	0.00460881	0.0113373
NC_000067.7	38415302	38433084	+	17402	gene-Gm16152	Gm16152	lncRNA	102638209	predicted gene 16152	0	0	0	0	0	0	0	0	0	0	0	0
NC_000067.7	38669748	38692449	+	6152	gene-Gm34596	Gm34596	lncRNA	102637900	predicted gene%2C 34596	0.0117695	0.0328234	0.0341101	0.0206219	0.0306277	0.0209997	0.0112965	0.0201298	0.0105009	0.0522872	0.0210618	0.0103621
NC_000067.7	38728556	38728698	-	143	gene-LOC115487659	LOC115487659	snoRNA	115487659	small nucleolar RNA SNORA48	0	0	0	0	0	0	0	0	0	0	0	0
NC_000067.7	38832750	38875768	-	6884	gene-Lonrf2	Lonrf2	protein_coding	381338	LON peptidase N-terminal domain and ring finger 2	6.07943	6.19908	7.09239	5.5103	5.09099	6.12733	5.20918	5.12697	7.05702	6.95303	6.72894	6.25068
NC_000067.7	38902948	38937256	-	3248	gene-Chst10	Chst10	protein_coding	98388	carbohydrate sulfotransferase 10	8.20366	8.22722	7.34373	7.57758	7.56083	7.67662	7.36043	6.78673	7.9161	8.3785	8.07831	7.06563
NC_000067.7	38978230	38989357	+	1001	gene-Nms	Nms	protein_coding	433292	neuromedin S	0	0	0	0	0	0	0	0	0	0	0	0
NC_000067.7	39019887	39020829	+	417	gene-Gm35171	Gm35171	lncRNA	102638660	predicted gene%2C 35171	0	0	0	0	0	0	0	0	0	0	0	0
NC_000067.7	39026895	39036317	+	1706	gene-Pdcl3	Pdcl3	protein_coding	68833	phosducin-like 3	81.9981	80.6456	77.4107	99.128	74.404	79.2103	78.8655	87.5437	83.0053	82.6615	82.9383	92.2585
NC_000067.7	39065088	39066438	-	349	gene-Gm35222	Gm35222	lncRNA	102638728	predicted gene%2C 35222	0	0	0	0	0.179963	0	0	0	0	0	0	0.182658
NC_000067.7	39225977	39226073	-	97	gene-Mir6349	Mir6349	miRNA	102466631	microRNA 6349	0	0	0	0	0	0	0	0	0	0	0	0
NC_000067.7	39233013	39402321	+	4258	gene-Npas2	Npas2	protein_coding	18143	neuronal PAS domain protein 2	2.21062	2.30795	2.267	1.57912	2.1388	2.30588	2.64405	1.78865	2.98885	2.96137	3.16475	2.09598
NC_000067.7	39402056	39406442	-	608	gene-Gm53549	Gm53549	lncRNA	118567737	predicted gene%2C 53549	0	0.110707	0	0.208661	0.103301	0.106242	0.114303	0	0.106253	0.211626	0	0
NC_000067.7	39406987	39410992	+	1199	gene-Rpl31	Rpl31	protein_coding	114641	ribosomal protein L31	366.681	353.84	350.092	418.002	360.604	361.172	371.187	391.863	358.138	345.012	340.951	397.532
NC_000067.7	39410576	39517860	-	7895	gene-Tbc1d8	Tbc1d8	protein_coding	54610	TBC1 domain family%2C member 8	2.74217	2.96692	2.88831	2.90852	3.15825	3.5427	3.19532	3.41164	2.39751	2.96614	3.12647	3.47201
NC_000067.7	39558614	39558828	+	215	gene-Gm24826	Gm24826	snoRNA	115487696	predicted gene%2C 24826	0	0	0	0	0	0	0	0	0	0	0	0
NC_000067.7	39568400	39574800	-	4643	gene-Gm53550	Gm53550	lncRNA	118567738	predicted gene%2C 53550	0.748546	0.478403	0.256111	0.423524	1.1904	0.514757	0.658589	0.946861	0.528724	0.637384	0.934884	0.86498
NC_000067.7	39574782	39585962	+	3271	gene-Cnot11	Cnot11	protein_coding	52846	CCR4-NOT transcription complex%2C subunit 11	28.0682	29.7554	29.0614	30.7178	29.3202	29.4045	29.2347	30.3255	28.6965	30.8002	30.0658	32.1369
NC_000067.7	39587828	39587921	-	94	gene-Snord89	Snord89	snoRNA	100217461	small nucleolar RNA%2C C/D box 89	1.54056	3.58031	0.744132	0.674819	3.3408	1.37436	3.6966	0.658717	0	0	1.37843	0.678166
NC_000067.7	39590375	39616885	-	7490	gene-Rnf149	Rnf149	protein_coding	67702	ring finger protein 149	11.8905	12.3027	11.9071	10.7048	12.0583	11.5046	11.4497	10.3667	12.446	11.6472	12.1528	11.2516
NC_000067.7	39612827	39612956	-	130	gene-Gm23722	Gm23722	snoRNA	115485772	predicted gene%2C 23722	0	0	0	0	0	0	0	0	0	0	0	0
NC_000067.7	39631457	39637687	+	728	gene-Gm51620	Gm51620	lncRNA	115487085	predicted gene%2C 51620	0	0	0	0	0	0	0	0	0	0	0	0
NC_000067.7	39636581	39640174	-	1291	gene-Gm5100	Gm5100	pseudogene	329126	predicted gene 5100	0.112171	0.0521378	0.108363	0.0491348	0.14595	0.0500349	0.107662	0.0959247	0.15012	0.0498328	0.0501828	0.148136
NC_000067.7	39657574	39690350	-	5799	gene-Creg2	Creg2	protein_coding	263764	cellular repressor of E1A-stimulated genes 2	2.1351	1.93839	1.97819	0.94072	1.52713	1.86021	1.39016	1.0464	2.07207	1.80832	1.77634	1.14326
NC_000067.7	39690636	39697579	+	5857	gene-D930019O06Rik	D930019O06Rik	lncRNA	425051	RIKEN cDNA D930019O06	0.0247247	0.0344766	0.0238854	0.0108303	0.0643406	0.0441147	0.0711929	0.0317156	0.0551492	0.0109842	0.0774291	0.032652
NC_000067.7	39704459	39760149	-	2498	gene-Rfx8	Rfx8	protein_coding	619289	regulatory factor X 8	0.434785	0.350291	0.280018	0.43169	0.477716	0.413739	0.306028	0.446177	0.387921	0.36056	0.311222	0.331753
NC_000067.7	39843298	39844500	-	370	gene-Gm3646	Gm3646	lncRNA	100042065	predicted gene 3646	0.391385	0	0.18905	0.17144	0.169749	0.174581	0.187827	0	0.349199	0.347752	0.350195	0
NC_000067.7	39881588	39886490	-	531	gene-1700066B17Rik	1700066B17Rik	lncRNA	73426	RIKEN cDNA 1700066B17 gene	0.136358	0.126761	0	0	0	0	0.130878	0	0	0	0	0
NC_000067.7	39891603	39904249	+	836	gene-Gm35600	Gm35600	lncRNA	102639244	predicted gene%2C 35600	0	0	0	0	0	0	0	0	0	0	0	0
NC_000067.7	39939806	40065470	+	6334	gene-Map4k4	Map4k4	protein_coding	26921	mitogen-activated protein kinase kinase kinase kinase 4	213.663	216.956	218.691	247.342	173.696	175.612	177.251	204.977	231.909	243.269	239.639	279.054
NC_000067.7	40115372	40125011	-	858	gene-Gm16894	Gm16894	lncRNA	100047133	predicted gene%2C 16894	0.168779	0.156899	0.244575	0.147862	0.292807	0.0752856	0.323991	0.50517	0.0752934	0.149963	0.528557	0.297192
NC_000067.7	40123872	40164390	+	2688	gene-Il1r2	Il1r2	protein_coding	16178	interleukin 1 receptor%2C type II	0.350179	0.200327	0.0780675	0.235986	0.32712	0.168216	0.336105	0.0921419	0.168234	0.143603	0.168714	0.0711469
NC_000067.7	40188260	40191759	+	764	gene-Gm35741	Gm35741	lncRNA	102639421	predicted gene%2C 35741	0.0947725	0	0.0915556	0	0.0822083	0.0845485	0.181927	0.0810463	0	0.0842071	0.0847985	0.0834393
NC_000067.7	40261651	40355361	+	6138	gene-Il1r1	Il1r1	protein_coding	16177	interleukin 1 receptor%2C type I	4.9073	5.53788	5.32192	2.06689	4.1237	3.63071	3.71371	1.65441	4.20995	4.51744	4.10586	1.8175
NC_000067.7	40363697	40406722	+	5016	gene-Il1rl2	Il1rl2	protein_coding	107527	interleukin 1 receptor-like 2	0.187656	0.295219	0.404407	0.113815	0.212863	0.193167	0.443356	0.135788	0.231824	0.307819	0.361645	0.139797
NC_000067.7	40444025	40504578	+	7457	gene-Il1rl1	Il1rl1	protein_coding	17082	interleukin 1 receptor-like 1	0.184487	0.198581	0.168844	0.051039	0.227409	0.14726	0.121155	0.0664282	0.129949	0.181174	0.165071	0.0512922
NC_000067.7	40504712	40540014	+	5096	gene-Il18r1	Il18r1	protein_coding	16182	interleukin 18 receptor 1	0	0	0	0	0	0	0	0.0121506	0	0	0	0
NC_000067.7	40554522	40590867	+	4999	gene-Il18rap	Il18rap	protein_coding	16174	interleukin 18 receptor accessory protein	0.477977	0.484728	0.573692	0.203026	0.389482	0.452256	0.333648	0.247727	0.335996	0.566254	0.323995	0.293298
NC_000067.7	40611343	40619822	-	575	gene-Gm35801	Gm35801	lncRNA	102639500	predicted gene%2C 35801	0	0	0	0	0	0	0	0	0	0	0	0
NC_000067.7	40619146	40670188	+	4360	gene-Slc9a4	Slc9a4	protein_coding	110895	solute carrier family 9 %28sodium/hydrogen exchanger%29%2C member 4	0.0332139	0.015438	0	0	0	0	0	0	0	0.0295111	0	0
NC_000067.7	40623323	40625654	-	479	gene-Gm37435	Gm37435	lncRNA	118567739	predicted gene%2C 37435	0	0	0	0	0	0	0	0	0	0	0	0
NC_000067.7	40720872	40808045	+	3493	gene-Slc9a2	Slc9a2	protein_coding	226999	solute carrier family 9 %28sodium/hydrogen exchanger%29%2C member 2	3.52392	3.83472	3.58453	2.724	3.45232	3.18075	3.56135	2.26902	3.38452	3.38892	3.43127	2.48202
NC_000067.7	40810452	40824527	+	1817	gene-Gm37915	Gm37915	lncRNA	102641498	predicted gene%2C 37915	0	0	0	0	0	0	0	0	0	0	0	0.035084
NC_000067.7	40811200	40829817	-	3152	gene-Mfsd9	Mfsd9	protein_coding	211798	major facilitator superfamily domain containing 9	18.6299	17.1691	17.5981	12.8597	16.3394	18.321	18.8733	12.8671	15.802	14.9201	14.8194	10.5976
NC_000067.7	40844738	40896047	+	2938	gene-Tmem182	Tmem182	protein_coding	381339	transmembrane protein 182	0.88721	0.595662	0.547588	0.367039	0.8551	0.747526	0.733281	0.358281	0.703627	0.810199	0.573328	0.238674
NC_000067.7	41206720	41220412	-	573	gene-4930448I06Rik	4930448I06Rik	lncRNA	74897	RIKEN cDNA 4930448I06 gene	0	0.117469	0	0	0	0.112731	0	0.216124	0.112743	0.112276	0	0
NC_000067.7	41431364	41433693	+	448	gene-Gm53551	Gm53551	lncRNA	118567740	predicted gene%2C 53551	0	0.30049	0	0	0.140194	0.288371	0.155125	0	0	0.143603	0	0
NC_000067.7	41535155	41572471	-	582	gene-Gm39631	Gm39631	lncRNA	105243912	predicted gene%2C 39631	0	0	0	0	0.107916	0	0	0	0	0.11054	0	0.109532
NC_000067.7	41609467	41612661	-	713	gene-Gm35935	Gm35935	lncRNA	102639680	predicted gene%2C 35935	0	0	0	0.0889663	0	0	0	0.0868435	0.0906055	0	0	0
NC_000067.7	41782183	41978758	+	7686	gene-Gm29260	Gm29260	lncRNA	102639765	predicted gene 29260	3.06167	2.91624	2.92134	3.96972	3.0235	3.09276	2.92054	4.45504	4.83294	4.75434	4.8383	6.27855
NC_000067.7	42296970	42349170	+	32061	gene-Gm28175	Gm28175	lncRNA	102640173	predicted gene 28175	0.397476	0.306517	0.209446	0.178066	0.352618	0.394892	0.388004	0.407504	0.356649	0.375238	0.373832	0.407606
NC_000067.7	42370976	42392286	-	313	gene-Gm46088	Gm46088	lncRNA	108167620	predicted gene%2C 46088	0	0	0	0	0	0	0	0	0	0	0	0
NC_000067.7	42438426	42484156	-	703	gene-Gm36678	Gm36678	lncRNA	102640664	predicted gene%2C 36678	0	0	0	0	0	0	0	0	0	0	0	0.0906794
NC_000067.7	42528764	42538529	+	6336	gene-Gm37047	Gm37047	lncRNA	118567741	predicted gene%2C 37047	0.0228555	0.0212468	0.0110398	0.0100115	0.00991274	0.0305848	0.0219369	0.00977263	0.020392	0.0101538	0	0.0503059
NC_000067.7	42599567	42612505	-	1024	gene-Gm46089	Gm46089	lncRNA	108167621	predicted gene%2C 46089	0	0	0	0	0	0	0	0	0	0	0	0
NC_000067.7	42612943	42621177	-	872	gene-Gm36822	Gm36822	lncRNA	102640854	predicted gene%2C 36822	0	0	0	0	0.0720265	0	0	0	0.0740846	0	0	0
NC_000067.7	42687360	42733985	-	546	gene-Pantr1	Pantr1	lncRNA	66297	POU domain%2C class 3%2C transcription factor 3 adjacent noncoding transcript 1	197.592	194.41	187.682	220.505	196.128	179.47	178.577	211.161	175.584	164.135	167.661	206.888
NC_000067.7	42723698	42783951	+	1658	gene-Gm20646	Gm20646	lncRNA	108167623	predicted gene 20646	1.74683	1.74567	1.89848	1.98945	1.89406	1.98694	2.09578	1.56852	1.67544	1.86251	1.95374	1.69173
NC_000067.7	42734928	42739370	+	4443	gene-Pou3f3	Pou3f3	protein_coding	18993	POU domain%2C class 3%2C transcription factor 3	138.196	142.21	140.369	164.158	137.376	135.427	137.929	156.366	133.202	134.634	133.232	160.725
NC_000067.7	42739496	42742336	+	2841	gene-2900092D14Rik	2900092D14Rik	lncRNA	73100	RIKEN cDNA 2900092D14 gene	37.1588	34.6382	37.424	46.1513	38.5111	42.5631	36.9374	52.0027	35.4957	35.8016	39.314	46.1335
NC_000067.7	42746221	42752614	-	463	gene-Pantr2	Pantr2	lncRNA	66620	POU domain%2C class 3%2C transcription factor 3 adjacent noncoding transcript 2	19.8609	14.6831	9.51782	14.1114	26.1809	27.7633	24.9165	32.6314	18.1387	18.8973	22.808	26.7107
NC_000067.7	42789872	42792046	+	2175	gene-Dalir	Dalir	lncRNA	104940697	DNMT1 associated long intergenic non-coding RNA	0.233031	0.0309471	0.128641	0.0583292	0.144384	0.0296989	0.0639045	0.113875	0.0594039	0.0295789	0.0595734	0.0879278
NC_000067.7	42798747	42813307	+	4381	gene-Gm53552	Gm53552	lncRNA	118567742	predicted gene%2C 53552	0	0	0	0	0	0	0	0	0	0	0	0.0145509
NC_000067.7	42890393	42944843	+	3465	gene-Mrps9	Mrps9	protein_coding	69527	mitochondrial ribosomal protein S9	31.4074	30.9256	33.1271	32.2931	29.9444	31.3934	29.7239	31.6119	31.9	30.3568	29.5604	30.3008
NC_000067.7	42905845	42905978	-	134	gene-Gm23126	Gm23126	snoRNA	115485781	predicted gene%2C 23126	0	0	0	0	0	0	0	0	0	0	0	0
NC_000067.7	42975783	42992200	-	1297	gene-Gm39633	Gm39633	lncRNA	105243914	predicted gene%2C 39633	0.390781	0.311379	0.377517	0.440167	0.1937	0.199214	0.750151	0.190962	0.34866	0.446421	0.349655	0.2949
NC_000067.7	42992032	43074611	+	6691	gene-Gpr45	Gpr45	protein_coding	93690	G protein-coupled receptor 45	0.22725	0.352092	0.250899	0.388694	0.337925	0.24135	0.363528	0.296132	0.357236	0.259606	0.251747	0.304876
NC_000067.7	43086360	43137788	-	5941	gene-Tgfbrap1	Tgfbrap1	protein_coding	73122	transforming growth factor%2C beta receptor associated protein 1	22.1082	22.6254	23.0532	21.8348	20.9428	20.7343	20.974	21.3242	21.1932	23.9751	23.2929	24.411
NC_000067.7	43093821	43096294	+	2020	gene-Gm28782	Gm28782	lncRNA	105243915	predicted gene 28782	0	0	0	0.0628049	0	0	0	0	0	0	0	0
NC_000067.7	43131440	43133002	+	1486	gene-8430432A02Rik	8430432A02Rik	lncRNA	108167597	RIKEN cDNA 8430432A02 gene	0.292353	0.407664	0.235358	0.128061	0.338127	0.260814	0.374138	0.708364	0.391262	0.60611	0.217988	0.600583
NC_000067.7	43137870	43155106	+	3457	gene-AI597479	AI597479	protein_coding	98404	expressed sequence AI597479	25.9087	23.2868	24.7662	20.6978	19.24	20.2922	18.4546	20.1681	26.4051	25.7746	27.1363	25.5027
NC_000067.7	43162233	43237501	-	1715	gene-Fhl2	Fhl2	protein_coding	14200	four and a half LIM domains 2	5.27742	5.02371	5.343	4.62339	5.38347	4.67043	5.02479	4.94633	7.53373	8.5904	6.72415	5.61277
NC_000067.7	43287318	43300278	-	3057	gene-Gm29040	Gm29040	lncRNA	102632346	predicted gene 29040	0	0	0	0	0	0	0	0	0.0211324	0	0	0
NC_000067.7	43309847	43310295	+	449	gene-Gm29610	Gm29610	pseudogene	115486948	predicted gene 29610	0	0	0	0	0	0	0	0	0	0	0.14429	0
NC_000067.7	43335745	43348801	-	370	gene-LOC115487086	LOC115487086	lncRNA	115487086	uncharacterized LOC115487086	0	0	0	0	0	0	0	0	0	0	0	0
NC_000067.7	43484643	43609678	+	2953	gene-Nck2	Nck2	protein_coding	17974	non-catalytic region of tyrosine kinase adaptor protein 2	29.0311	31.1362	32.2147	33.8109	30.5634	29.9679	30.3119	29.733	34.1713	36.1213	35.3219	36.6554
NC_000067.7	43719586	43735140	+	1505	gene-Gm38628	Gm38628	lncRNA	102642726	predicted gene%2C 38628	0.0962209	0	0.0464774	0	0	0.0858406	0	0.0822849	0	0	0.0860944	0
NC_000067.7	43753443	43757398	+	1498	gene-Gm30634	Gm30634	lncRNA	102632604	predicted gene%2C 30634	0	0	0	0	0	0	0	0	0	0	0	0
NC_000067.7	43769762	43781724	+	888	gene-Ecrg4	Ecrg4	protein_coding	78896	ECRG4 augurin precursor	256.276	259.234	247.734	293.092	257.028	239.758	259.593	287.563	237.819	246.18	253.891	273.153
NC_000067.7	43786121	43866999	-	4877	gene-Uxs1	Uxs1	protein_coding	67883	UDP-glucuronate decarboxylase 1	27.8817	28.5967	30.7504	29.681	28.2291	27.7214	26.6756	27.0429	26.7838	26.9895	27.4846	25.4886
NC_000067.7	43927141	43928880	+	1740	gene-Gm19587	Gm19587	pseudogene	102632770	predicted gene%2C 19587	30.3357	30.5215	32.0798	33.1018	29.9958	30.6269	30.2747	33.8421	31.1128	28.8395	30.0846	30.848
NC_000067.7	43942088	43942212	+	125	gene-Gm26352	Gm26352	pseudogene	115485801	predicted gene%2C 26352	0	0	0	0	0	0	0	0	0	0	0	0
NC_000067.7	43973130	44042160	+	4726	gene-Tpp2	Tpp2	protein_coding	22019	tripeptidyl peptidase II	43.5571	42.5422	41.6346	40.7496	40.507	40.225	38.9096	41.7425	44.494	46.6784	46.732	47.4128
NC_000067.7	44048559	44081745	-	1551	gene-Mettl21c	Mettl21c	protein_coding	433294	methyltransferase like 21C	0	0	0	0.0408981	0	0.0832947	0	0	0	0	0	0
NC_000067.7	44095031	44118906	-	20037	gene-Ccdc168	Ccdc168	protein_coding	102636082	coiled-coil domain containing 168	0.0108409	0.00671856	0.0174548	0.015829	0.0156728	0.0128951	0.0138736	0.0216318	0.0128965	0.00321077	0.00969996	0.0222705
NC_000067.7	44125773	44141650	-	1458	gene-Tex30	Tex30	protein_coding	75623	testis expressed 30	25.6252	26.8224	25.2352	29.3236	22.5296	21.6646	22.7364	26.9676	28.446	27.0927	28.305	33.8851
NC_000067.7	44143060	44158844	-	5928	gene-Poglut2	Poglut2	protein_coding	72050	protein O-glucosyltransferase 2	10.1256	9.53783	9.05035	15.9224	10.0017	8.9679	9.22629	17.3391	10.8977	11.3735	11.7813	16.5284
NC_000067.7	44158032	44183931	+	4339	gene-Bivm	Bivm	protein_coding	246229	basic%2C immunoglobulin-like variable motif containing	15.5025	14.7216	15.1214	16.7829	13.317	13.8003	12.7492	15.7831	16.0499	16.2059	16.7975	20.8476
NC_000067.7	44184084	44220420	+	6906	gene-Ercc5	Ercc5	protein_coding	22592	excision repair cross-complementing rodent repair deficiency%2C complementation group 5	9.84498	9.23975	9.24746	10.2231	8.77626	9.24122	9.0669	10.6965	13.6855	13.3773	13.4525	15.9692
NC_000067.7	44238651	44258260	-	3406	gene-Mettl21e	Mettl21e	protein_coding	403183	methyltransferase like 21E	0.0637753	0.0197621	0.0410737	0.0558717	0.0184401	0.0758603	0	0.0181795	0.0569011	0.0188885	0.0380423	0.0187163
NC_000067.7	44431864	44433611	+	1217	gene-Gm28893	Gm28893	lncRNA	105243917	predicted gene 28893	0	0	0	0	0	0	0	0	0	0	0	0
NC_000067.7	44561724	44590619	-	547	gene-Gm39635	Gm39635	lncRNA	105243918	predicted gene%2C 39635	0.264739	0.246106	0.255753	0.23193	0.229642	0.354269	0.381149	0.339594	0.472408	0.117613	0.236878	0.349621
NC_000067.7	44590540	44835998	+	3372	gene-Gulp1	Gulp1	protein_coding	70676	GULP%2C engulfment adaptor PTB domain containing 1	40.3044	41.5197	43.0643	40.3134	41.7783	43.6189	38.2929	37.8457	41.2286	42.3743	43.6518	40.4756
NC_000067.7	44778835	44784109	-	906	gene-4930521E06Rik	4930521E06Rik	lncRNA	75066	RIKEN cDNA 4930521E06 gene	0	0	0	0	0	0	0	0	0.0713044	0	0	0
NC_000067.7	44849573	44878858	+	594	gene-Gm3489	Gm3489	pseudogene	100041738	predicted gene 3489	0	0.113316	0	0	0	0	0.116997	0.104241	0	0	0	0.107319
NC_000067.7	44912646	44916560	-	733	gene-Gm19480	Gm19480	pseudogene	100502972	predicted gene%2C 19480	0	0	0	0	0	0	0	0	0.0881333	0	0	0
NC_000067.7	44963323	44977767	-	818	gene-Gm3496	Gm3496	pseudogene	100041752	predicted gene 3496	0	0	0	0	0	0	0	0	0	0	0	0
NC_000067.7	45350698	45388866	+	5564	gene-Col3a1	Col3a1	protein_coding	12825	collagen%2C type III%2C alpha 1	16.3448	14.4806	15.6642	4.99346	14.6407	14.6976	15.7628	3.63904	15.686	14.777	15.4164	3.31112
NC_000067.7	45413491	45542442	-	6615	gene-Col5a2	Col5a2	protein_coding	12832	collagen%2C type V%2C alpha 2	338.695	353.44	374.232	362.8	322.505	313.249	337.584	324.686	310.01	336.843	321.354	276.548
NC_000067.7	45723953	45773289	-	6066	gene-Gm39637	Gm39637	lncRNA	105243920	predicted gene%2C 39637	0	0	0	0	0	0	0	0	0	0	0	0
NC_000067.7	45724616	45724722	-	107	gene-Gm23216	Gm23216	snRNA	115487596	predicted gene%2C 23216	0	0	0	0	0	0	0	0	0	0	0	0
NC_000067.7	45785666	45804266	-	1132	gene-Gm51621	Gm51621	lncRNA	115487087	predicted gene%2C 51621	0	0	0	0	0	0	0	0	0	0	0	0
NC_000067.7	45786055	45786185	+	131	gene-Gm23974	Gm23974	snoRNA	115487651	predicted gene%2C 23974	0	0	0	0	0	0	0	0	0	0	0	0
NC_000067.7	45834313	45862798	+	3123	gene-Wdr75	Wdr75	protein_coding	73674	WD repeat domain 75	33.7571	30.6052	31.3794	34.6921	30.0058	29.6397	28.9289	34.9152	35.9933	37.3686	36.7598	40.3143
NC_000067.7	45865311	45869057	-	667	gene-Gm30900	Gm30900	lncRNA	102632958	predicted gene%2C 30900	0	0.201829	0.10487	0	0.0941636	0	0.208384	0	0.193708	0	0.0971305	0
NC_000067.7	45947230	45965690	-	3487	gene-Slc40a1	Slc40a1	protein_coding	53945	solute carrier family 40 %28iron-regulated transporter%29%2C member 1	1.59888	1.46703	1.42424	0.673077	1.9813	1.98212	1.89336	0.76356	1.29685	1.29148	1.46777	0.402193
NC_000067.7	46059575	46069597	-	3483	gene-Stk-ps2	Stk-ps2	transcribed_pseudogene	212225	serine/threonine kinase 2	0	0	0	0	0	0	0	0	0	0	0	0
NC_000067.7	46105232	46412711	+	17185	gene-Dnah7b	Dnah7b	protein_coding	227058	dynein%2C axonemal%2C heavy chain 7B	1.23872	1.27687	1.5223	1.05568	1.38516	1.25168	1.32239	1.07012	1.5751	1.81566	1.74924	1.18333
NC_000067.7	46261147	46271859	-	1005	gene-Gm31046	Gm31046	lncRNA	102633144	predicted gene%2C 31046	0	0	0	0	0	0	0	0	0	0	0	0
NC_000067.7	46413357	46413475	+	119	gene-n-R5s211	n-R5s211	rRNA	115487577	nuclear encoded rRNA 5S 211	0	0	0	0	0	0	0	0	0	0	0	0
NC_000067.7	46464590	46846637	+	13009	gene-Dnah7c	Dnah7c	protein_coding	100101919	dynein%2C axonemal%2C heavy chain 7C	0.345083	0.300098	0.408646	0.219424	0.40555	0.287994	0.400662	0.285584	0.407206	0.430246	0.478089	0.308717
NC_000067.7	46846704	46964952	-	15974	gene-Slc39a10	Slc39a10	protein_coding	227059	solute carrier family 39 %28zinc transporter%29%2C member 10	13.6889	14.1834	13.9949	16.1501	13.8086	14.1127	13.3302	17.0013	13.1679	12.7831	12.7917	14.7177
NC_000067.7	47291022	47327236	+	440	gene-Gm39638	Gm39638	lncRNA	105243921	predicted gene%2C 39638	0	0	0	0	0	0	0	0	0.146822	0	0	0
NC_000067.7	47472683	47500319	+	624	gene-Gm39639	Gm39639	lncRNA	105243922	predicted gene%2C 39639	0	0	0	0	0	0	0	0	0	0	0	0
NC_000067.7	47506180	47506284	-	105	gene-Mir6350	Mir6350	miRNA	102466969	microRNA 6350	0	0	0	0	0	0	0	0	0	0	0	0
NC_000067.7	48501332	48501452	-	121	gene-Gm23240	Gm23240	pseudogene	115487668	predicted gene%2C 23240	0	0	0	0	0	0	0	0	0	0	0	0
NC_000067.7	49283775	49379590	+	542	gene-C230029F24Rik	C230029F24Rik	lncRNA	442837	RIKEN cDNA C230029F24 gene	0	0	0	0	0	0	0	0	0	0	0	0
NC_000067.7	49537712	49538142	+	305	gene-Gm3605	Gm3605	pseudogene	100041981	predicted gene 3605	0	0	0	0	0	0	0	0	0	0	0	0
NC_000067.7	50337061	50361207	-	114	gene-Gm39640	Gm39640	lncRNA	105243923	predicted gene%2C 39640	0	0	0	0	0	0	0	0	0	0	0	0
NC_000067.7	50572189	50572350	+	162	gene-Gm20118	Gm20118	pseudogene	102633655	predicted gene%2C 20118	0	0	0	0	0	0	0	0	0	0	0	0
NC_000067.7	50851634	50856860	+	2458	gene-Gm28321	Gm28321	lncRNA	102633780	predicted gene 28321	0.117829	0.13692	0.0569149	0.180647	0.127761	0.131398	0.0848203	0.302292	0.262822	0.314081	0.263572	0.570565
NC_000067.7	50951946	51226429	+	5779	gene-Tmeff2	Tmeff2	protein_coding	56363	transmembrane protein with EGF-like and two follistatin-like domains 2	24.1062	24.9369	25.8539	21.5907	23.9534	23.8529	23.7867	20.8077	24.8838	25.5266	24.5736	20.705
NC_000067.7	51257545	51372938	-	2552	gene-9330175M20Rik	9330175M20Rik	lncRNA	442821	RIKEN cDNA 9330175M20 gene	0	0	0	0	0.0246109	0	0	0	0.0253142	0	0	0.0249795
NC_000067.7	51328285	51342119	+	3055	gene-Cavin2	Cavin2	protein_coding	20324	caveolae associated 2	11.329	12.7349	13.0509	7.76561	12.2119	11.9675	11.4424	7.78299	11.9265	11.9403	11.6212	7.17813
NC_000067.7	51504127	51517634	-	7434	gene-Nabp1	Nabp1	protein_coding	109019	nucleic acid binding protein 1	2.44471	2.46278	2.437	1.75776	2.65287	2.80659	2.80452	2.19058	3.15448	2.96834	2.71903	2.52109
NC_000067.7	51548664	51635877	-	1470	gene-Gm17767	Gm17767	lncRNA	100045066	predicted gene%2C 17767	0	0.045789	0.047584	0	0.0427259	0.0439422	0.0472763	0	0	0.0875295	0	0
NC_000067.7	51661633	51685105	+	292	gene-Gm31636	Gm31636	lncRNA	102633934	predicted gene%2C 31636	0	0	0	0	0	0	0	0.212053	0	0	0	0
NC_000067.7	51788917	51955143	-	6215	gene-Myo1b	Myo1b	protein_coding	17912	myosin IB	12.0929	12.7797	12.324	13.4521	10.0249	10.8091	10.0973	11.8758	11.9952	12.9807	11.8522	11.929
NC_000067.7	51954778	51959147	+	4060	gene-Gm33795	Gm33795	lncRNA	102636835	predicted gene%2C 33795	0	0	0	0	0	0	0.0171173	0	0.0159118	0	0	0
NC_000067.7	51977413	51977828	-	416	gene-Gm8419	Gm8419	pseudogene	667010	predicted gene 8419	0	0.161803	0	0	0.150979	0	0.334116	0	0	0	0	0
NC_000067.7	52026265	52146348	+	3208	gene-Stat4	Stat4	protein_coding	20849	signal transducer and activator of transcription 4	0.180564	0.230801	0.0872175	0.276827	0.11747	0.161085	0.108317	0.193016	0.26179	0.200543	0.161561	0.298072
NC_000067.7	52146151	52153058	-	1645	gene-Gm31812	Gm31812	lncRNA	102634160	predicted gene%2C 31812	1.05638	0.736521	0.807915	0.886905	0.916335	0.62828	0.67595	1.39272	1.17815	1.17327	1.14212	1.27883
NC_000067.7	52158588	52201024	+	5783	gene-Stat1	Stat1	protein_coding	20846	signal transducer and activator of transcription 1	19.6572	19.5772	21.8082	17.3527	18.8324	20.9322	17.8217	17.0886	19.9067	23.5065	22.7978	18.7175
NC_000067.7	52202608	52274168	-	12264	gene-Gls	Gls	protein_coding	14660	glutaminase	16.3186	15.9877	15.6677	13.9031	13.9401	14.3527	13.8267	13.122	16.6509	17.8461	17.6968	16.1968
NC_000067.7	52288479	52297310	-	549	gene-Gm31867	Gm31867	lncRNA	102634235	predicted gene%2C 31867	0	0	0	0	0	0	0	0	0	0	0	0
NC_000067.7	52344774	52407164	+	1071	gene-Gm31955	Gm31955	lncRNA	102634354	predicted gene%2C 31955	0	0	0	0	0	0	0	0	0	0	0	0
NC_000067.7	52483595	52483703	-	109	gene-Gm23460	Gm23460	snRNA	115487589	predicted gene%2C 23460	0	0	0	0	0	0	0	0	0	0	0	0
NC_000067.7	52495008	52539679	-	5164	gene-Nab1	Nab1	protein_coding	17936	Ngfi-A binding protein 1	18.396	19.6299	18.8823	17.2463	17.4775	17.4622	17.9662	14.4367	18.0895	18.787	18.4673	17.2084
NC_000067.7	52552438	52621832	+	706	gene-Gm53065	Gm53065	lncRNA	118126071	predicted gene 53065	0.102558	0.0953397	0	0.179697	0	0.0914944	0	0.175409	0.0915039	0	0	0
NC_000067.7	52609173	52619451	-	2944	gene-Gm28178	Gm28178	lncRNA	102634661	predicted gene 28178	0	0	0	0	0	0	0	0	0	0	0	0
NC_000067.7	52623381	52624318	+	938	gene-Gm5527	Gm5527	pseudogene	433305	predicted gene 5527	4.32276	4.09026	4.10145	5.00431	4.75406	4.40734	4.22311	5.94109	4.27005	4.18378	4.00596	5.4369
NC_000067.7	52669850	52691078	+	3408	gene-Nemp2	Nemp2	protein_coding	227094	nuclear envelope integral membrane protein 2	4.88657	4.14761	3.89971	4.7463	5.23393	5.13652	4.71056	6.39543	4.94749	5.70098	6.76756	7.36989
NC_000067.7	52695463	52766495	-	6433	gene-Mfsd6	Mfsd6	protein_coding	98682	major facilitator superfamily domain containing 6	12.5048	13.508	14.2659	10.2057	12.0576	12.2101	11.9482	9.42314	10.0724	10.9307	11.1384	7.58075
NC_000067.7	52824584	52856847	-	11524	gene-Inpp1	Inpp1	protein_coding	16329	inositol polyphosphate-1-phosphatase	5.94379	5.92261	6.10623	4.77233	5.05226	5.16805	4.74605	4.20175	6.96806	7.29649	7.32525	6.40021
NC_000067.7	52884197	52960145	+	1838	gene-Hibch	Hibch	protein_coding	227095	3-hydroxyisobutyryl-Coenzyme A hydrolase	76.8971	85.7303	89.2813	68.6098	81.328	81.7454	80.0831	69.9372	77.3604	75.1149	77.3344	64.3373
NC_000067.7	52961483	53031816	-	4304	gene-1700019D03Rik	1700019D03Rik	protein_coding	67080	RIKEN cDNA 1700019D03 gene	1.14396	0.813223	0.780094	0.957979	0.948527	1.1106	0.968812	1.3811	0.870563	0.866957	0.903151	0.888675
NC_000067.7	53100799	53107238	+	2705	gene-Mstn	Mstn	protein_coding	17700	myostatin	0.10707	0.099534	0	0.0234503	0	0	0.0770752	0.0457814	0.0238823	0.0713503	0.0718514	0.0235666
NC_000067.7	53139209	53139308	+	100	gene-Gm24349	Gm24349	pseudogene	115485814	predicted gene%2C 24349	0	0	0	0	0	0	0	0	0	0	0	0
NC_000067.7	53197732	53226923	-	1070	gene-1700019A02Rik	1700019A02Rik	protein_coding	69397	RIKEN cDNA 1700019A02 gene	0	0	0.196117	0	0.117396	0.0603692	0	0.0578686	0	0.120251	0	0
NC_000067.7	53225794	53336190	-	6744	gene-Pms1	Pms1	protein_coding	227099	PMS1 homolog 1%2C mismatch repair system component	3.34975	3.14392	3.24642	3.19798	2.51452	2.79682	2.71018	3.10331	4.36809	4.67434	4.33252	6.03069
NC_000067.7	53336254	53349404	+	1846	gene-Ormdl1	Ormdl1	protein_coding	227102	ORM1-like 1 %28S. cerevisiae%29	29.4959	30.2639	30.503	34.0188	27.5249	29.7781	28.8751	32.8716	32.4758	29.9018	32.0772	33.2206
NC_000067.7	53352070	53365502	+	2661	gene-Osgepl1	Osgepl1	protein_coding	72085	O-sialoglycoprotein endopeptidase-like 1	14.2853	13.811	12.1444	12.062	12.5567	13.3996	11.883	13.054	14.8091	14.2401	15.0218	17.3683
NC_000067.7	53383776	53391911	-	2442	gene-Asnsd1	Asnsd1	protein_coding	70396	asparagine synthetase domain containing 1	44.5942	47.0783	46.0021	44.6005	42.9516	40.524	40.0698	45.793	48.9936	49.4493	49.0538	50.6431
NC_000067.7	53387488	53391911	-	583	gene-Asdurf	Asdurf	protein_coding	110599589	Asnsd1 upstream reading frame	20.8649	21.0127	20.2767	22.7401	20.7921	18.614	19.5495	21.4541	24.1564	23.3943	19.8914	23.6183
NC_000067.7	53433401	53440588	+	843	gene-Gm53553	Gm53553	lncRNA	118567743	predicted gene%2C 53553	0	0	0	0.0752467	0	0	0	0	0	0	0	0
NC_000067.7	53436154	53746456	-	12926	gene-Dnah7a	Dnah7a	protein_coding	627872	dynein%2C axonemal%2C heavy chain 7A	0.364104	0.348891	0.362567	0.279721	0.379	0.384792	0.370976	0.349692	0.374836	0.437986	0.405978	0.231792
NC_000067.7	53739487	53800104	+	3112	gene-Gm32311	Gm32311	lncRNA	102634815	predicted gene%2C 32311	0	0	0	0	0	0	0	0	0.0207589	0	0	0.0204845
NC_000067.7	53794671	53824374	-	3278	gene-Stk17b	Stk17b	protein_coding	98267	serine/threonine kinase 17b %28apoptosis-inducing%29	69.4243	72.9361	72.1463	70.1865	61.9641	63.5506	57.8145	62.7505	76.3278	79.2107	81.5854	82.942
NC_000067.7	53846031	54234193	-	13338	gene-Hecw2	Hecw2	protein_coding	329152	HECT%2C C2 and WW domain containing E3 ubiquitin protein ligase 2	0.439714	0.459229	0.513941	0.461313	0.376711	0.377749	0.364727	0.301751	0.508561	0.554688	0.480868	0.291543
NC_000067.7	53888583	53888654	+	72	gene-Mir7681	Mir7681	miRNA	102465783	microRNA 7681	0	0	0	0	0	0	0	0	0	0	0	0
NC_000067.7	53925987	53926100	-	114	gene-Gm24251	Gm24251	pseudogene	115487670	predicted gene%2C 24251	0	0	0	0	0	0	0	0	0	0	0	0
NC_000067.7	54281715	54289772	-	691	gene-Gm51622	Gm51622	lncRNA	115487088	predicted gene%2C 51622	0	0	0	0.0917988	0.0908931	0	0	0	0	0	0	0.184508
NC_000067.7	54288261	54288367	-	107	gene-Gm25829	Gm25829	snRNA	115487701	predicted gene%2C 25829	0.676694	0	0	0	0	0	0.649496	0.578686	0	0	0	0
NC_000067.7	54289820	54407893	+	5126	gene-Ccdc150	Ccdc150	protein_coding	78016	coiled-coil domain containing 150	0.0706264	0.0525243	0.0955207	0.0866232	0.122527	0.0630072	0.0271151	0.205351	0.151233	0.0753034	0.126387	0.22385
NC_000067.7	54435036	54478185	-	4764	gene-Gtf3c3	Gtf3c3	protein_coding	98488	general transcription factor IIIC%2C polypeptide 3	15.3354	15.9373	16.3565	14.6333	14.9371	16.2437	15.6089	15.6748	17.8997	18.2712	18.1684	20.3527
NC_000067.7	54481731	54495945	-	1680	gene-Gm34066	Gm34066	protein_coding	102637189	predicted gene%2C 34066	0	0	0	0	0	0	0	0.0368568	0	0	0	0
NC_000067.7	54512159	54596843	-	10579	gene-Pgap1	Pgap1	protein_coding	241062	post-GPI attachment to proteins 1	5.89297	6.72526	7.04179	7.49515	5.33733	5.92279	5.14372	6.78368	6.19209	6.06307	6.05666	7.19489
NC_000067.7	54558252	54579860	+	1872	gene-Gm51623	Gm51623	lncRNA	115487089	predicted gene%2C 51623	0	0	0	0	0	0	0	0	0	0	0	0
NC_000067.7	54605684	54606459	+	776	gene-Gm19637	Gm19637	pseudogene	100503327	predicted gene%2C 19637	0	0	0	0	0	0	0	0.079793	0	0	0	0.082149
NC_000067.7	54684499	54968142	-	12423	gene-Ankrd44	Ankrd44	protein_coding	329154	ankyrin repeat domain 44	2.46541	2.50319	2.87159	2.2671	2.50763	2.38143	2.06424	2.3426	2.81329	2.87414	2.86825	2.87873
NC_000067.7	54720710	54805513	+	1806	gene-4930444A19Rik	4930444A19Rik	lncRNA	73980	RIKEN cDNA 4930444A19 gene	0	0	0	0	0	0	0	0	0	0	0	0
NC_000067.7	55024328	55066660	-	7722	gene-Sf3b1	Sf3b1	protein_coding	81898	splicing factor 3b%2C subunit 1	109.069	108.827	111.363	132.501	104.394	107.642	101.445	130.598	112.99	110.773	114.059	129.311
NC_000067.7	55091929	55111861	+	1733	gene-Coq10b	Coq10b	protein_coding	67876	coenzyme Q10B	65.2617	68.7858	66.4369	56.3686	59.944	61.2777	59.8316	51.4506	77.3879	80.8911	80.4498	78.204
NC_000067.7	55116992	55127402	-	2588	gene-Hspd1	Hspd1	protein_coding	15510	heat shock protein 1 %28chaperonin%29	479.006	488.725	508.721	498.468	471.587	474.853	451.913	494.924	453.286	445.865	452.776	468.131
NC_000067.7	55127307	55130476	+	768	gene-Hspe1	Hspe1	protein_coding	15528	heat shock protein 1 %28chaperonin 10%29	248.519	244.174	240.63	265.46	239.125	242.82	232.378	286.216	239.901	226.678	231.053	272.09
NC_000067.7	55170404	55194058	+	2826	gene-Mob4	Mob4	protein_coding	19070	MOB family member 4%2C phocein	56.3159	57.8779	55.1964	53.3322	51.2058	55.7263	48.003	50.241	64.0988	59.3259	62.4477	62.3716
NC_000067.7	55209318	55267128	-	5352	gene-Rftn2	Rftn2	protein_coding	74013	raftlin family member 2	14.6246	17.1041	18.219	18.9161	16.3707	15.4849	16.1534	18.5573	15.8849	16.0835	16.6444	18.4263
NC_000067.7	55265776	55274783	+	1539	gene-Gm10561	Gm10561	lncRNA	628004	predicted gene 10561	9.40951	7.74129	8.86286	8.11975	9.75367	8.05864	9.21196	8.81114	9.06691	8.40232	8.41924	8.40856
NC_000067.7	55276336	55279217	+	2882	gene-Mars2	Mars2	protein_coding	212679	methionine-tRNA synthetase 2 %28mitochondrial%29	10.4514	11.0937	10.5578	8.05568	11.8335	12.0135	12.8045	9.10958	11.9251	11.2953	12.1165	10.0864
NC_000067.7	55282725	55402948	-	9142	gene-Boll	Boll	protein_coding	75388	boule homolog%2C RNA binding protein	0.00792017	0.00736271	0.00765133	0.0485704	0.0137403	0.028263	0.0228055	0.0270923	0.0353324	0.0140744	0.00708664	0.0139461
NC_000067.7	55374547	55375037	+	491	gene-Gm8292	Gm8292	pseudogene	666793	predicted gene 8292	107.946	105.009	100.578	114.722	97.4725	104.72	105.73	120.938	99.863	90.2775	90.3838	105.164
NC_000067.7	55409172	55409486	-	315	gene-Btf3-ps17	Btf3-ps17	protein_coding	101055993	basic transcription factor 3%2C pseudogene 17	0.689583	0.427364	0.444117	0	0.398775	0	0.220623	0.196569	0	0.408471	0.20567	0.202373
NC_000067.7	55420343	55444747	-	979	gene-Gm8531	Gm8531	pseudogene	667237	predicted gene 8531	0	0.0687537	0	0	0	0	0	0	0	0	0	0.0651151
NC_000067.7	55442722	55793444	+	9557	gene-Plcl1	Plcl1	protein_coding	227120	phospholipase C-like 1	14.304	15.3467	16.4606	16.4075	14.8918	13.8963	14.5144	15.2385	16.1285	17.9869	17.8489	19.1303
NC_000067.7	55482854	55484222	-	1369	gene-Gm6644	Gm6644	transcribed_pseudogene	626009	predicted gene 6644	43.8986	46.6105	48.8975	58.9848	47.0709	46.1932	48.3275	55.4063	41.8095	40.9784	40.2251	49.685
NC_000067.7	55541201	55551979	-	10627	gene-Gm39642	Gm39642	lncRNA	105243926	predicted gene%2C 39642	0	0	0	0	0	0	0	0	0	0	0	0
NC_000067.7	55928079	55956378	+	2380	gene-Gm32949	Gm32949	lncRNA	102635670	predicted gene%2C 32949	0.0304228	0	0.0587802	0	0	0	0.0584001	0	0	0	0.027221	0.0803542
NC_000067.7	55970400	56011257	+	1906	gene-9130227L01Rik	9130227L01Rik	lncRNA	329159	RIKEN cDNA 9130227L01 gene	0	0	0	0	0	0	0	0.0649731	0.0338939	0	0	0
NC_000067.7	56058137	56059362	+	482	gene-1700003I22Rik	1700003I22Rik	lncRNA	69356	RIKEN cDNA 1700003I22 gene	0	0	0	0	0	0	0	0	0	0	0	0
NC_000067.7	56476122	56548866	-	459	gene-Gm53554	Gm53554	lncRNA	118567744	predicted gene%2C 53554	0	0	0	0	0	0	0	0	0	0	0	0
NC_000067.7	56675203	56676610	-	1408	gene-Hsfy2	Hsfy2	protein_coding	71066	heat shock transcription factor%2C Y-linked 2	0	0	0	0	0	0	0	0	0	0	0	0
NC_000067.7	56833140	57019407	-	8120	gene-Satb2	Satb2	protein_coding	212712	special AT-rich sequence binding protein 2	0.436934	0.381312	0.51686	0.507776	0.309395	0.270472	0.239642	0.42703	0.334147	0.475376	0.734029	0.533847
NC_000067.7	56924556	56933373	+	207	gene-Gm51624	Gm51624	lncRNA	115487090	predicted gene%2C 51624	0	0	0	0	0	0	0	0	0	0	0	0
NC_000067.7	57010628	57014355	+	3728	gene-9130024F11Rik	9130024F11Rik	lncRNA	329160	RIKEN cDNA 9130024F11 gene	0.0388445	0.0541657	0.093815	0.0170153	0.0673896	0.069308	0.0745666	0.0996557	0.121302	0.0862851	0.0521347	0.119698
NC_000067.7	57041663	57081678	+	2520	gene-Gm38484	Gm38484	lncRNA	102636041	predicted gene%2C 38484	0	0	0	0	0	0	0	0.0245712	0	0	0	0
NC_000067.7	57166474	57168559	+	2007	gene-1700126A01Rik	1700126A01Rik	lncRNA	115487091	RIKEN cDNA 1700126A01 gene	0	0	0	0	0	0	0	0	0	0	0	0
NC_000067.7	57239804	57254155	-	3304	gene-BC055402	BC055402	lncRNA	407809	cDNA sequence BC055402	0.0219147	0.0611167	0.0423417	0.0575965	0.0380188	0.0586517	0.0210339	0.0187407	0.0391052	0.0778864	0.0196084	0.0385882
NC_000067.7	57398381	57416703	-	2052	gene-4930558J18Rik	4930558J18Rik	lncRNA	75323	RIKEN cDNA 4930558J18 gene	3.24628	4.32987	3.6815	5.40973	3.06078	4.31263	3.31902	5.06942	3.87233	4.70279	4.35696	5.65403
NC_000067.7	57416755	57424587	+	4239	gene-1700066M21Rik	1700066M21Rik	protein_coding	73467	RIKEN cDNA 1700066M21 gene	16.9102	16.8949	16.9797	14.4554	13.8386	13.0592	12.427	12.5037	19.4461	18.5763	19.9906	19.58
NC_000067.7	57427394	57445833	-	1629	gene-Tyw5	Tyw5	protein_coding	68736	tRNA-yW synthesizing protein 5	17.2015	15.247	15.3723	16.7831	16.0391	16.3768	14.8463	18.3592	22.1684	20.4969	22.3908	22.3841
NC_000067.7	57445425	57457112	+	3602	gene-Maip1	Maip1	protein_coding	68115	matrix AAA peptidase interacting protein 1	16.3628	15.809	14.6033	15.5677	15.3618	15.5301	14.5475	15.1618	18.6524	17.2713	17.5005	19.2553
NC_000067.7	57461403	57461532	-	130	gene-Gm22371	Gm22371	snoRNA	115485777	predicted gene%2C 22371	0	0	0	0	0	0	0	0	0	0	0	0
NC_000067.7	57475779	57508122	+	296	gene-Gm53555	Gm53555	lncRNA	118567745	predicted gene%2C 53555	0	0	0	0	0	0	0	0	0	0	0	0
NC_000067.7	57622090	57622231	-	142	gene-LOC115487664	LOC115487664	snoRNA	115487664	small nucleolar RNA SNORA48	0	0	0	0	0	0	0	0	0	0	0	0
NC_000067.7	57813261	57987557	+	6202	gene-Spats2l	Spats2l	protein_coding	67198	spermatogenesis associated%2C serine-rich 2-like	10.2503	10.7227	10.0377	9.95167	9.35727	9.89443	9.45739	9.0453	11.4579	11.0889	11.7831	11.4812
NC_000067.7	57904898	57904999	+	102	gene-LOC115487684	LOC115487684	snoRNA	115487684	small nucleolar RNA U13	0	0	0	0	0	0	0	0	0	0	0	0
NC_000067.7	57994260	58009298	-	4623	gene-Kctd18	Kctd18	protein_coding	51960	potassium channel tetramerisation domain containing 18	8.59853	6.88678	7.15674	6.53128	6.64345	6.46928	6.58432	7.15227	11.2211	11.1468	11.7997	11.3899
NC_000067.7	58024499	58065436	+	5416	gene-Sgo2a	Sgo2a	protein_coding	68549	shugoshin 2A	26.4571	28.46	28.3875	28.5308	19.9693	20.5139	19.6709	24.1915	34.7819	36.1108	37.3692	41.2547
NC_000067.7	58068963	58145569	+	5685	gene-Aox1	Aox1	protein_coding	11761	aldehyde oxidase 1	25.4345	21.0158	21.126	15.398	25.2665	25.5426	25.9281	20.3457	28.977	32.1388	30.2905	22.1239
NC_000067.7	58152294	58241380	+	7276	gene-Aox3	Aox3	protein_coding	71724	aldehyde oxidase 3	0.149271	0.19427	0.173045	0.130772	0.138113	0.150923	0.143271	0.0595706	0.204211	0.106104	0.178081	0.113898
NC_000067.7	58155965	58179488	-	779	gene-Gm39643	Gm39643	lncRNA	105243928	predicted gene%2C 39643	0	0	0	0	0	0	0	0	0	0	0	0
NC_000067.7	58194140	58194247	-	108	gene-Gm24548	Gm24548	pseudogene	115485819	predicted gene%2C 24548	0	0	0	0	0	0	0	0	0	0	0	0
NC_000067.7	58249556	58307759	+	5077	gene-Aox4	Aox4	protein_coding	71872	aldehyde oxidase 4	0	0	0	0	0	0	0	0	0	0.0126717	0.0127607	0
NC_000067.7	58317485	58418423	+	4928	gene-Aox2	Aox2	protein_coding	213043	aldehyde oxidase 2	0	0.0273173	0.0425823	0	0.0254899	0.0131078	0.0564092	0.0125648	0.0262182	0.0391645	0.0394396	0
NC_000067.7	58328574	58354814	-	649	gene-Gm15759	Gm15759	lncRNA	102636191	predicted gene 15759	0	0	0	0	0	0	0	0	0	0	0	0
NC_000067.7	58430926	58433130	-	1582	gene-Gm53481	Gm53481	protein_coding	118567643	predicted gene%2C 53481	0.228844	0.170189	0.132646	0.320774	0.198505	0.244987	0.351434	0.352259	0.0408355	0.0406664	0.20476	0.0805912
NC_000067.7	58432057	58446513	+	3877	gene-Bzw1	Bzw1	protein_coding	66882	basic leucine zipper and W2 domains 1	280.25	288.667	285.026	300.133	260.236	271.842	258.087	282.526	264.572	259.013	260.748	277.829
NC_000067.7	58451147	58463247	-	3088	gene-Clk1	Clk1	protein_coding	12747	CDC-like kinase 1	62.0658	50.2208	46.9343	55.812	50.9698	48.8019	45.5281	52.2746	69.2879	73.6468	73.6815	79.2717
NC_000067.7	58470152	58484878	-	3194	gene-Ppil3	Ppil3	protein_coding	70225	peptidylprolyl isomerase %28cyclophilin%29-like 3	17.7275	17.9128	18.4179	17.5761	16.3409	17.1701	17.8853	17.7189	17.5561	17.2417	19.5332	19.4796
NC_000067.7	58484310	58501435	+	2644	gene-Nif3l1	Nif3l1	protein_coding	65102	Ngg1 interacting factor 3-like 1 %28S. pombe%29	23.9346	23.421	26.1645	27.1341	24.396	23.3314	24.9177	27.4703	21.5258	21.1203	20.068	23.9656
NC_000067.7	58501930	58544268	-	3561	gene-Orc2	Orc2	protein_coding	18393	origin recognition complex%2C subunit 2	46.9288	50.0713	48.4591	52.5134	36.298	39.5987	37.3339	44.5312	51.0682	50.5677	53.7064	61.5816
NC_000067.7	58505674	58505780	-	107	gene-Gm23966	Gm23966	snRNA	115487580	predicted gene%2C 23966	0.676694	0	1.30745	0	0.586982	0	0	0.578686	1.20751	0.601254	0.605477	1.78732
NC_000067.7	58544274	58583079	+	19247	gene-Gm15834	Gm15834	lncRNA	100504455	predicted gene 15834	0.109096	0.0699432	0.058148	0.0593232	0.127265	0.12082	0.086658	0.119032	0.080555	0.133702	0.127909	0.115923
NC_000067.7	58561965	58625492	-	9060	gene-Hycc2	Hycc2	protein_coding	213056	hyccin PI4KA lipid kinase complex subunit 2	2.50944	2.82315	2.87978	2.77257	2.79374	2.60947	2.68473	2.98662	2.86644	3.02499	3.11774	3.50401
NC_000067.7	58625556	58635123	+	750	gene-Ndufb3	Ndufb3	protein_coding	66495	NADH:ubiquinone oxidoreductase subunit B3	138.73	140.633	144.374	134.055	140.185	130.913	136.027	144.974	121.279	116.145	113.16	120.696
NC_000067.7	58691800	58694990	+	936	gene-Gm20257	Gm20257	transcribed_pseudogene	100504501	predicted gene%2C 20257	4.79614	4.74621	3.88602	5.35385	2.81827	4.6928	4.82612	4.43226	4.69329	3.98652	4.63746	5.3123
NC_000067.7	58696085	58735167	-	4219	gene-Flacc1	Flacc1	protein_coding	108812	flagellum associated containing coiled-coil domains 1	0	0	0	0	0	0.0153105	0.0164722	0.0146763	0.0153121	0.0152487	0	0.0151097
NC_000067.7	58750353	58798043	+	9210	gene-Cflar	Cflar	protein_coding	12633	CASP8 and FADD-like apoptosis regulator	11.824	11.9638	12.5163	10.3242	8.66752	9.39819	9.0775	8.44416	13.229	14.215	13.1753	12.5696
NC_000067.7	58806740	58831028	-	793	gene-Gm39646	Gm39646	lncRNA	105243931	predicted gene%2C 39646	0.0913067	0.08488	0	0.239973	0	0	0	0	0.16293	0.0811276	0	0
NC_000067.7	58834398	58886662	+	3028	gene-Casp8	Casp8	protein_coding	12370	caspase 8	19.9906	18.7169	20.1437	20.8441	18.336	19.4126	21.0003	18.5881	22.4442	22.415	22.9789	21.979
NC_000067.7	58888950	58935864	-	2437	gene-Gm28802	Gm28802	protein_coding	101056017	predicted gene 28802	0.148556	0.0828599	0.0287027	0.104116	0.0257723	0.0795179	0.0855512	0.101632	0.0265087	0.0263989	0	0.0784747
NC_000067.7	58939608	59013509	-	6693	gene-Trak2	Trak2	protein_coding	70827	trafficking protein%2C kinesin binding 2	36.9982	40.3376	40.2676	40.4879	31.4176	31.8198	30.7037	35.6178	34.5064	35.7284	35.0985	36.6313
NC_000067.7	59012681	59034281	+	2367	gene-Stradb	Stradb	protein_coding	227154	STE20-related kinase adaptor beta	42.1528	41.7452	45.864	40.4663	41.553	43.2544	42.69	41.0442	43.8593	42.4002	40.8916	42.3099
NC_000067.7	59036275	59134283	-	7854	gene-C2cd6	C2cd6	protein_coding	73463	C2 calcium dependent domain containing 6	0.00921902	0.0171403	0.00890609	0.0242296	0.0159937	0	0	0.0236514	0.024676	0	0.0164976	0.0649327
NC_000067.7	59075093	59077059	+	428	gene-Gm29018	Gm29018	lncRNA	105243932	predicted gene 29018	0	0	0	0	0	0	0	0	0	0	0	0
NC_000067.7	59110147	59110277	+	131	gene-Gm25502	Gm25502	snoRNA	115485774	predicted gene%2C 25502	0	0	0	0	0	0	0	0	0	0	0	0
NC_000067.7	59139743	59159567	-	2145	gene-Tmem237	Tmem237	protein_coding	381259	transmembrane protein 237	47.3256	50.7099	48.5889	56.099	51.5048	51.8266	50.2834	55.6553	52.9162	51.1974	51.9799	58.9629
NC_000067.7	59160094	59202548	-	3087	gene-Mpp4	Mpp4	protein_coding	227157	membrane protein%2C palmitoylated 4 %28MAGUK p55 subfamily member 4%29	1.24313	1.48269	1.35954	1.56168	1.01728	1.40197	1.2607	1.50436	1.5486	1.50051	1.4271	1.46618
NC_000067.7	59201915	59276390	-	7038	gene-Als2	Als2	protein_coding	74018	alsin Rho guanine nucleotide exchange factor	14.1356	15.2829	15.2459	17.0344	15.028	15.208	14.5154	17.499	15.9898	16.6092	15.8789	18.7855
NC_000067.7	59276514	59278181	+	737	gene-Gm33667	Gm33667	lncRNA	102636662	predicted gene%2C 33667	1.17893	1.00462	1.23383	0.860692	1.02264	0.701167	0.47148	0.504093	0.87655	0.523752	0.879051	0.778465
NC_000067.7	59296029	59391656	+	1974	gene-Cdk15	Cdk15	protein_coding	271697	cyclin-dependent kinase 15	0.623559	0.647866	1.02761	0.482013	0.381806	0.687181	0.457674	0.752819	0.687253	0.749588	0.754853	0.516698
NC_000067.7	59390006	59407557	-	1584	gene-Gm51625	Gm51625	lncRNA	115487092	predicted gene%2C 51625	0	0	0	0	0	0	0	0.0390905	0	0	0	0
NC_000067.7	59432405	59458086	-	6094	gene-Gm33724	Gm33724	lncRNA	102636732	predicted gene%2C 33724	0	0	0	0	0	0	0	0.0101607	0	0	0	0
NC_000067.7	59494484	59497827	-	2367	gene-Gm33774	Gm33774	lncRNA	102636802	predicted gene%2C 33774	0	0	0.0295515	0	0	0	0	0	0.0272927	0.0271796	0	0
NC_000067.7	59509007	59514336	-	2042	gene-Gm53556	Gm53556	lncRNA	118567746	predicted gene%2C 53556	0.0354585	0.131851	0.0342549	0.0310641	0.0307576	0.0316332	0.0340334	0.0606458	0.0949095	0.063011	0.0951803	0.0624365
NC_000067.7	59521306	59526114	+	4809	gene-Fzd7	Fzd7	protein_coding	14369	frizzled class receptor 7	33.0337	34.8936	34.007	31.0767	29.4772	29.1208	28.9459	29.4597	35.357	39.0366	37.4248	33.9616
NC_000067.7	59555423	59678664	+	12383	gene-Gm973	Gm973	protein_coding	381260	predicted gene 973	2.88853	2.85916	3.1633	2.15661	3.09395	2.98901	3.12039	2.11515	3.4745	3.2523	3.1705	2.12097
NC_000067.7	59572154	59590353	-	1941	gene-Gm28411	Gm28411	lncRNA	102636957	predicted gene 28411	0	0.0693559	0	0	0	0.0332792	0.0358043	0	0.0332827	0.0331449	0	0
NC_000067.7	59621615	59635351	-	8971	gene-Gm39648	Gm39648	lncRNA	105243934	predicted gene%2C 39648	0.00807114	0	0.00779717	0	0	0.00720043	0	0	0	0	0.00722172	0
NC_000067.7	59650902	59659071	-	2123	gene-Gm33833	Gm33833	lncRNA	102636883	predicted gene%2C 33833	0	0.0317051	0	0.0298789	0	0	0	0	0	0	0	0.0300272
NC_000067.7	59678593	59709993	-	1215	gene-Sumo1	Sumo1	protein_coding	22218	small ubiquitin-like modifier 1	167.22	171.183	171.1	189.516	172.241	160.398	163.816	180.101	169.879	166.369	163.431	177.549
NC_000067.7	59724134	59750669	+	2184	gene-Nop58	Nop58	protein_coding	55989	NOP58 ribonucleoprotein	108.311	110.457	108.638	123.961	88.114	92.2786	85.9473	114.313	127.015	135.974	138.857	155.808
NC_000067.7	59731117	59731169	+	53	gene-Snord70	Snord70	snoRNA	100217459	small nucleolar RNA%2C C/D box 70	1.36615	0	0	0	2.37008	0	1.31125	1.16829	0	1.21385	0	1.20279
NC_000067.7	59731668	59731751	+	84	gene-Gm26293	Gm26293	snoRNA	115485825	predicted gene%2C 26293	0	0	1.66544	1.51031	1.49541	1.53798	0.827335	2.21141	3.07627	0.765883	3.85631	4.5534
NC_000067.7	59743417	59743497	+	81	gene-Gm26287	Gm26287	snoRNA	115487683	predicted gene%2C 26287	0.893904	0.830986	0	0	1.55079	0.797469	0	0.764437	0.797552	0	1.59966	0
NC_000067.7	59743967	59744029	+	63	gene-Snord11	Snord11	snoRNA	100217421	small nucleolar RNA%2C C/D box 11	2.29861	0	0	1.00687	0	1.02532	0	0	2.05085	2.04236	0	0
NC_000067.7	59802721	59917240	+	11804	gene-Bmpr2	Bmpr2	protein_coding	12168	bone morphogenetic protein receptor%2C type II %28serine/threonine kinase%29	29.4127	35.6165	39.8512	37.8534	32.2336	32.0239	28.5191	31.3479	34.4079	34.2981	33.6554	34.6875
NC_000067.7	59952165	60024507	+	5534	gene-Fam117b	Fam117b	protein_coding	72750	family with sequence similarity 117%2C member B	10.5325	11.8954	11.0345	11.9897	8.65953	9.93321	9.58177	10.4057	13.7165	12.9273	12.3274	14.1687
NC_000067.7	60024955	60082646	-	9814	gene-Ica1l	Ica1l	protein_coding	70375	islet cell autoantigen 1-like	0.20658	0.294918	0.206695	0.0710987	0.236791	0.190876	0.141626	0.0883301	0.171148	0.216327	0.158433	0.103929
NC_000067.7	60110520	60137659	-	9014	gene-Wdr12	Wdr12	protein_coding	57750	WD repeat domain 12	8.75558	8.44547	8.48942	9.21164	8.41005	8.54913	8.43452	9.61695	8.46402	8.50034	9.14221	9.52608
NC_000067.7	60137380	60193112	+	5815	gene-Carf	Carf	protein_coding	241066	calcium response factor	5.42891	5.34775	5.19651	5.08336	5.33563	5.08762	5.0673	5.32411	5.95469	6.20662	6.40619	6.3364
NC_000067.7	60156365	60156897	+	533	gene-Gm15464	Gm15464	pseudogene	100504573	predicted gene 15464	46.7312	45.3363	44.3576	46.6524	42.8927	42.5382	42.3757	50.5346	44.1183	43.332	46.5536	47.6014
NC_000067.7	60217910	60377487	+	17951	gene-Nbeal1	Nbeal1	protein_coding	269198	neurobeachin like 1	3.62213	4.03837	4.91365	3.88351	3.40084	3.35372	3.46493	3.26309	4.1278	4.23614	4.32003	4.16556
NC_000067.7	60382459	60427219	+	2246	gene-Cyp20a1	Cyp20a1	protein_coding	77951	cytochrome P450%2C family 20%2C subfamily a%2C polypeptide 1	29.4976	28.1107	28.2472	35.8964	27.2928	28.3574	26.2699	34.0198	31.6106	29.7037	31.1527	37.9477
NC_000067.7	60444927	60521104	+	10694	gene-Abi2	Abi2	protein_coding	329165	abl interactor 2	20.2106	21.589	22.2064	21.9471	20.3562	21.5156	19.4503	21.0297	20.9802	21.152	20.2827	21.0545
NC_000067.7	60509997	60606233	-	16854	gene-Raph1	Raph1	protein_coding	77300	Ras association %28RalGDS/AF-6%29 and pleckstrin homology domains 1	1.61533	1.3938	1.58955	1.03877	1.18131	1.2456	1.22053	1.04338	2.066	2.46588	2.18721	1.75123
NC_000067.7	60630579	60633062	-	1503	gene-Gm11578	Gm11578	protein_coding	100042533	predicted gene 11578	43.3088	45.2315	44.5846	41.9088	44.1279	44.4386	41.2445	41.0324	41.0907	39.8504	41.9838	35.585
NC_000067.7	60633161	60638629	-	4887	gene-Gm38388	Gm38388	lncRNA	105243936	predicted gene%2C 38388	0	0	0	0	0	0	0	0.0126702	0	0	0	0
NC_000067.7	60635426	60646218	+	807	gene-Gm51626	Gm51626	lncRNA	115487093	predicted gene%2C 51626	0	0	0	0	0	0	0	0	0	0	0	0.157987
NC_000067.7	60785547	60812521	+	4553	gene-Cd28	Cd28	protein_coding	12487	CD28 antigen	0.58841	0.709614	0.445532	0.167185	0.41384	0.496557	0.580025	0.0951978	0.695253	0.692373	0.654548	0.0700062
NC_000067.7	60817620	60842947	+	1274	gene-2310016D23Rik	2310016D23Rik	lncRNA	76443	RIKEN cDNA 2310016D23 gene	0	0	0	0	0	0	0	0	0	0	0	0
NC_000067.7	60900117	60922220	+	3686	gene-Gm38137	Gm38137	lncRNA	105243938	predicted gene%2C 38137	0	0	0	0	0	0	0	0	0	0	0.0175762	0
NC_000067.7	60926094	60926693	+	491	gene-Gm39650	Gm39650	lncRNA	105243937	predicted gene%2C 39650	0	0	0	0	0	0	0	0	0	0	0	0
NC_000067.7	60948184	60954991	+	2135	gene-Ctla4	Ctla4	protein_coding	12477	cytotoxic T-lymphocyte-associated protein 4	0	0	0	0	0	0	0	0	0	0	0	0
NC_000067.7	60960391	60984176	+	2179	gene-Gm34649	Gm34649	lncRNA	102637969	predicted gene%2C 34649	0	0	0	0	0	0	0	0	0	0	0	0
NC_000067.7	60999909	61039481	+	4325	gene-Icos	Icos	protein_coding	54167	inducible T cell co-stimulator	0.0334826	0	0.0646922	0.0293332	0.0435656	0.0448058	0.0321369	0.0429499	0	0.0297499	0	0.0294787
NC_000067.7	61346140	61394716	+	747	gene-Gm11587	Gm11587	lncRNA	105243939	predicted gene 11587	0.0969293	0.270321	0.187278	0	0.0840791	0.0864726	0	0	0.0864816	0.0861234	0	0
NC_000067.7	61417591	61435063	+	892	gene-9530026F06Rik	9530026F06Rik	lncRNA	77341	RIKEN cDNA 9530026F06 gene	0.0811729	0.301838	0.31367	0.355566	0.0704116	0.0724159	0.467463	0.208249	0.289694	0.144247	0.29052	0.35733
NC_000067.7	61677825	62681443	+	27464	gene-Pard3b	Pard3b	protein_coding	72823	par-3 family cell polarity regulator beta	5.1779	5.63203	6.00053	5.12055	4.94883	4.80041	4.49913	4.40768	6.03113	6.2404	6.12854	5.49877
NC_000067.7	61811113	61907769	-	17908	gene-Pard3bos1	Pard3bos1	lncRNA	74661	par-3 family cell polarity regulator beta%2C opposite strand 1	0	0	0	0	0	0	0	0	0	0	0	0
NC_000067.7	62170268	62175268	-	856	gene-Pard3bos2	Pard3bos2	lncRNA	105243940	par-3 family cell polarity regulator beta%2C opposite strand 2	0	0	0	0.0741039	0.0733728	0.0754615	0	0	0	0	0	0
NC_000067.7	62552540	62565230	-	3383	gene-Gm34881	Gm34881	lncRNA	102638280	predicted gene%2C 34881	0	0	0	0	0.037131	0	0	0	0	0	0	0
NC_000067.7	62698015	62700879	+	942	gene-Gm11599	Gm11599	pseudogene	108167598	predicted gene 11599	0.153729	0.0714542	0.0742553	0.202016	0.133348	0.205717	0	0.131464	0.205738	0.136591	0.13755	0.270691
NC_000067.7	62742476	62857851	+	8122	gene-Nrp2	Nrp2	protein_coding	18187	neuropilin 2	11.0187	12.2901	12.858	5.82627	10.9421	11.3332	10.7384	4.98588	9.64811	9.77449	9.88302	4.90548
NC_000067.7	62750834	62757346	-	3895	gene-Gm29083	Gm29083	lncRNA	105243942	predicted gene 29083	0.0185895	0	0	0	0	0	0	0.0158971	0	0	0.0166331	0
NC_000067.7	62830077	62833891	-	895	gene-4930487H11Rik	4930487H11Rik	lncRNA	74992	RIKEN cDNA 4930487H11 gene	0	0	0	0	0	0	0	0	0	0	0	0
NC_000067.7	62860489	62877284	-	1569	gene-Gm4208	Gm4208	lncRNA	100043070	predicted gene 4208	0.046148	0	0	0	0	0	0	0	0	0	0	0
NC_000067.7	62876017	62880344	+	1669	gene-Gm35120	Gm35120	lncRNA	102638592	predicted gene%2C 35120	0	0	0	0	0	0	0	0	0	0	0.0388173	0
NC_000067.7	62879470	62883524	-	847	gene-Gm39652	Gm39652	lncRNA	105243943	predicted gene%2C 39652	0	0	0	0	0	0	0	0	0.0762712	0	0	0.0752629
NC_000067.7	62945335	62995753	-	1998	gene-Gm35252	Gm35252	lncRNA	102638767	predicted gene%2C 35252	0	0	0.0700185	0	0	0	0	0.0309907	0	0	0	0.0319057
NC_000067.7	63013949	63020588	-	900	gene-Gm38513	Gm38513	lncRNA	102638884	predicted gene%2C 38513	0	0	0	0	0.0697857	0	0	0.0687993	0	0.0714824	0	0
NC_000067.7	63064914	63065025	+	112	gene-Gm44468	Gm44468	pseudogene	115487695	predicted gene%2C 44468	0	0	0	0	0	0	0	0	0	0	0	0
NC_000067.7	63071865	63071978	+	114	gene-Gm24942	Gm24942	pseudogene	115485806	predicted gene%2C 24942	0	0	0	0	0	0	0	0	0	0	0	0
NC_000067.7	63086960	63153693	-	14663	gene-Ino80d	Ino80d	protein_coding	227195	INO80 complex subunit D	4.12819	4.0901	4.29813	4.43421	3.65372	3.55508	3.15654	4.14682	4.41017	4.87892	4.39624	4.85183
NC_000067.7	63153630	63197454	+	1802	gene-Ino80dos	Ino80dos	lncRNA	100380944	INO80 complex subunit D%2C opposite strand	3.05376	2.09176	2.52311	2.64011	3.34599	3.51294	2.77676	2.71456	2.7246	2.74902	2.51666	2.72396
NC_000067.7	63182751	63215981	-	3657	gene-Ndufs1	Ndufs1	protein_coding	227197	NADH:ubiquinone oxidoreductase core subunit S1	186.866	194.457	203.266	174.653	183.939	185.148	185.969	171.688	177.235	172.543	173.914	165.74
NC_000067.7	63215990	63219645	+	1933	gene-Eef1b2	Eef1b2	protein_coding	55949	eukaryotic translation elongation factor 1 beta 2	313.748	321.959	306.68	340.923	308.837	315.59	313.505	339.676	318.898	311.254	309.049	339.449
NC_000067.7	63217836	63217913	+	78	gene-Gm26457	Gm26457	snoRNA	115487641	predicted gene%2C 26457	16.7091	9.49242	6.27742	3.25297	6.44175	7.45327	9.80073	11.1137	7.45405	6.59838	8.3059	8.17278
NC_000067.7	63218182	63218294	+	113	gene-Snora41	Snora41	snoRNA	100217464	small nucleolar RNA%2C H/ACA box 41	5.76687	3.57397	3.71408	2.24541	6.11397	7.43129	3.69006	3.28776	5.71697	5.69329	6.30661	6.20552
NC_000067.7	63221737	63253714	-	2212	gene-Cmklr2	Cmklr2	protein_coding	241070	chemerin chemokine-like receptor 2	0	0.0608588	0	0.0286767	0	0.0584042	0.0314178	0	0	0	0	0
NC_000067.7	63239517	63353735	+	13376	gene-Zdbf2	Zdbf2	protein_coding	73884	zinc finger%2C DBF-type containing 2	0.595446	0.593792	0.972668	0.782479	0.51181	0.569842	0.514363	0.490689	0.73894	0.5964	0.668397	0.829253
NC_000067.7	63287173	63292355	-	2597	gene-1700039I01Rik	1700039I01Rik	lncRNA	73346	RIKEN cDNA 1700039I01 gene	0	0	0	0	0	0	0	0	0	0	0	0
NC_000067.7	63305628	63312415	-	1459	gene-Gm11608	Gm11608	lncRNA	102639043	predicted gene 11608	0	0	0	0	0.0430481	0	0	0	0	0	0	0
NC_000067.7	63339439	63339542	-	104	gene-Gm23448	Gm23448	snRNA	115487611	predicted gene%2C 23448	0	0	0	0	0	0	0	0	0	0	0	0
NC_000067.7	63470413	63475587	-	880	gene-Gm35393	Gm35393	lncRNA	102638958	predicted gene%2C 35393	0	0	0	0	0	0	0	0	0	0	0	0
NC_000067.7	63484880	63635263	+	6519	gene-Adam23	Adam23	protein_coding	23792	a disintegrin and metallopeptidase domain 23	34.9758	36.3446	39.4754	29.0941	33.1426	33.5014	34.764	26.9942	33.9211	33.3168	33.3719	25.4247
NC_000067.7	63614647	63614749	-	103	gene-Gm22281	Gm22281	snRNA	115487614	predicted gene%2C 22281	0	0	0	0	0	0	0	0	0	0	0	0
NC_000067.7	63655127	63659980	+	1107	gene-Gm39653	Gm39653	protein_coding	105243944	predicted gene%2C 39653	0	0	0	0	0	0	0	0	0	0	0	0
NC_000067.7	63662010	63726086	-	2427	gene-Dytn	Dytn	protein_coding	241073	dystrotelin	0	0	0	0	0	0.0266152	0	0	0.0266179	0.0530154	0	0
NC_000067.7	63726732	63769707	-	1988	gene-Mdh1b	Mdh1b	protein_coding	76668	malate dehydrogenase 1B%2C NAD %28soluble%29	0.327795	0.575587	0.562965	0.414803	0.663455	0.584864	0.419494	0.529492	0.552429	0.291251	0.391063	0.673391
NC_000067.7	63769758	63792544	+	3250	gene-Fastkd2	Fastkd2	protein_coding	75619	FAST kinase domains 2	18.6474	18.8468	18.0144	18.5419	15.6535	16.3773	15.6527	17.4136	20.6924	19.4982	19.994	22.1057
NC_000067.7	63794063	63808426	-	1761	gene-4933402D24Rik	4933402D24Rik	lncRNA	74426	RIKEN cDNA 4933402D24 gene	0.328932	0.267558	0.238325	0.144084	0.285325	0.256766	0.157856	0.351615	0.256793	0.146131	0.294315	0.361997
NC_000067.7	64003886	64008158	+	1432	gene-Gm13749	Gm13749	lncRNA	433315	predicted gene 13749	0.202252	0.329029	0.195387	0.177187	0.175439	0.135325	0.291185	0.0864796	0	0.404335	0.135725	0.178066
NC_000067.7	64068607	64161504	-	8188	gene-Klf7	Klf7	protein_coding	93691	Kruppel-like factor 7 %28ubiquitous%29	25.4324	24.2835	24.1505	26.4485	23.4338	22.8465	21.6942	28.4188	26.1153	28.8514	26.9019	33.5088
NC_000067.7	64081597	64081660	-	64	gene-Mir6899	Mir6899	miRNA	102466760	microRNA 6899	1.13135	2.10343	1.09294	0.99114	2.94408	1.0093	1.08588	2.90247	2.0188	2.01044	1.01228	1.99211
NC_000067.7	64118493	64140362	+	11052	gene-Gm13748	Gm13748	lncRNA	102639767	predicted gene 13748	0	0.00609029	0.00632903	0	0	0.0116893	0	0.0112051	0.0116905	0	0	0
NC_000067.7	64160758	64281372	+	277	gene-Gm35880	Gm35880	lncRNA	102639609	predicted gene%2C 35880	0	0.971983	0.252521	0	0	0	0.250888	0	0	0	0	0.230136
NC_000067.7	64286153	64295315	-	545	gene-Gm39654	Gm39654	lncRNA	105243945	predicted gene%2C 39654	0.132855	0	0.256692	0.232782	0.46097	0.237046	0.382547	0.340841	0.355606	0.590222	0.475494	0.350904
NC_000067.7	64318510	64337696	+	532	gene-Gm35803	Gm35803	lncRNA	102639502	predicted gene%2C 35803	0.272204	0	0.131482	0.119235	0.118058	0	0.130632	0.11639	0.364296	0.120929	0.365335	0.119826
NC_000067.7	64442078	64481202	-	1745	gene-Gm53557	Gm53557	lncRNA	118567747	predicted gene%2C 53557	0.0414935	0.038573	0.0400851	0.0363513	0	0.0740344	0.0398259	0	0.0370211	0.147471	0	0
NC_000067.7	64493518	64493767	-	250	gene-Gm28980	Gm28980	pseudogene	102639846	predicted gene 28980	0	0	0	0	0	0	0	0	0	0	0	0
NC_000067.7	64555960	64557785	+	856	gene-Gm36148	Gm36148	lncRNA	102639959	predicted gene%2C 36148	0	0	0	0	0	0	0	0	0	0	0	0
NC_000067.7	64571963	64643707	+	8703	gene-Creb1	Creb1	protein_coding	12912	cAMP responsive element binding protein 1	14.5594	15.7466	15.8093	14.7522	11.8066	12.2466	11.4829	13.0199	16.0706	16.9872	17.4713	18.9859
NC_000067.7	64645632	64661926	-	8489	gene-Mettl21a	Mettl21a	protein_coding	67099	methyltransferase like 21A	7.65941	7.27096	7.6631	6.02273	7.50963	7.16031	7.12235	6.78349	8.18842	7.74526	7.9294	6.79604
NC_000067.7	64688783	64693169	+	1284	gene-Gm29152	Gm29152	lncRNA	102640020	predicted gene 29152	0	0	0	0	0	0	0	0	0.100626	0.100209	0	0
NC_000067.7	64719028	64729818	-	713	gene-2810408I11Rik	2810408I11Rik	lncRNA	69941	RIKEN cDNA 2810408I11 gene	22.2398	22.2793	24.8204	24.7326	21.2293	20.2029	21.6383	27.4425	25.732	24.4524	24.2607	27.3587
NC_000067.7	64729963	64764805	+	4543	gene-Ccnyl1	Ccnyl1	protein_coding	227210	cyclin Y-like 1	13.9935	14.268	14.6579	13.1948	15.0969	14.9579	13.7218	13.2889	16.865	16.8943	16.2571	16.6701
NC_000067.7	64769717	64776907	-	6912	gene-Fzd5	Fzd5	protein_coding	14367	frizzled class receptor 5	17.7978	19.0867	18.2663	18.1067	16.9376	17.0553	18.6007	18.239	21.4965	23.9671	23.6761	27.8343
NC_000067.7	64828279	64995983	-	9198	gene-Plekhm3	Plekhm3	protein_coding	241075	pleckstrin homology domain containing%2C family M%2C member 3	4.00682	4.07606	4.82141	3.77922	3.33906	3.29366	3.96667	2.84756	4.7619	4.91704	4.58531	4.11678
NC_000067.7	64926013	64935887	+	734	gene-Gm51628	Gm51628	lncRNA	115487095	predicted gene%2C 51628	0	0	0	0.0864209	0	0	0.0946813	0	0	0.0876488	0	0
NC_000067.7	64995738	65006760	+	2426	gene-Gm51627	Gm51627	lncRNA	115487094	predicted gene%2C 51627	0.0298459	0.138726	0.0576657	0.0261471	0.0258892	0.0532523	0.114586	0.0510465	0.133145	0.0530373	0.0534098	0.0788306
NC_000067.7	65040464	65040621	-	158	gene-Gm24788	Gm24788	snRNA	115487676	predicted gene%2C 24788	0	0	0	0	0	0	0	0	0	0	0	0
NC_000067.7	65052237	65071918	-	1372	gene-Akr1cl	Akr1cl	protein_coding	70861	aldo-keto reductase family 1%2C member C-like	0	0.0490597	0	0	0	0.0470809	0	0	0	0	0.14166	0
NC_000067.7	65087714	65090975	-	899	gene-Cryge	Cryge	protein_coding	12968	crystallin%2C gamma E	0	0	0	0	0	0	0	0	0	0	0	0
NC_000067.7	65101001	65102598	-	630	gene-Crygd	Crygd	protein_coding	12967	crystallin%2C gamma D	0	0	0	0	0	0	0	0	0	0	0	0
NC_000067.7	65110684	65112691	-	629	gene-Crygc	Crygc	protein_coding	12966	crystallin%2C gamma C	0	0	0	0	0	0	0	0	0	0	0	0
NC_000067.7	65119381	65121449	-	633	gene-Crygb	Crygb	protein_coding	12965	crystallin%2C gamma B	0	0	0	0	0	0	0	0	0	0	0	0
NC_000067.7	65139552	65142532	-	621	gene-Cryga	Cryga	protein_coding	12964	crystallin%2C gamma A	0	0	0	0	0	0.104018	0	0.0997092	0	0	0.104325	0
NC_000067.7	65144443	65162509	-	3254	gene-D630023F18Rik	D630023F18Rik	protein_coding	98303	RIKEN cDNA D630023F18 gene	0.289269	0.39302	0.322442	0.311901	0.366729	0.317615	0.320357	0.28543	0.317648	0.217479	0.219006	0.333039
NC_000067.7	65151442	65158173	+	647	gene-Gm36358	Gm36358	lncRNA	102640244	predicted gene%2C 36358	0.223821	0	0	0	0.0970744	0.199675	0.107413	0.0957023	0	0.198869	0	0.295584
NC_000067.7	65197775	65225638	-	2438	gene-Idh1	Idh1	protein_coding	15926	isocitrate dehydrogenase 1 %28NADP%2B%29%2C soluble	158.949	159.661	160.239	172.242	156.168	155.685	154.385	172.551	149.395	145.003	140.042	151.839
NC_000067.7	65225796	65317855	+	11554	gene-Pikfyve	Pikfyve	protein_coding	18711	phosphoinositide kinase%2C FYVE type zinc finger containing	6.73051	7.56755	8.42118	7.91128	7.27332	7.18406	6.56225	8.01726	7.93963	7.968	7.86696	8.65675
NC_000067.7	65317921	65428784	+	8237	gene-Pth2r	Pth2r	protein_coding	213527	parathyroid hormone 2 receptor	0.114275	0.0980598	0.101904	0.0770098	0.0915	0.148999	0.118119	0.0526206	0.117643	0.0937247	0.0786525	0.0928702
NC_000067.7	65460277	65460975	-	699	gene-Gm28926	Gm28926	pseudogene	118567653	predicted gene 28926	0	0.0962945	0	0.0907482	0.0898528	0.184821	0.0994222	0	0	0	0	0
NC_000067.7	65477811	65478205	-	395	gene-Gm28923	Gm28923	pseudogene	102640346	predicted gene 28923	0	0	0	0	0.159005	0	0	0	0	0	0	0
NC_000067.7	65544152	65544294	-	143	gene-LOC115487656	LOC115487656	snoRNA	115487656	small nucleolar RNA SNORA48	0	0	0	0	0	0	0	0	0	0	0	0
NC_000067.7	65590238	65592180	+	446	gene-Gm8805	Gm8805	pseudogene	101056035	predicted gene 8805	0.487037	0.150919	0	0.284453	0.422469	0.144832	0	0.138833	0	0	0	0.142932
NC_000067.7	65965681	65967470	+	629	gene-Crygf	Crygf	protein_coding	12969	crystallin%2C gamma F	0	0	0	0	0	0	0	0	0	0	0	0
NC_000067.7	66102124	66102538	+	415	gene-Gm8812	Gm8812	pseudogene	667786	predicted gene 8812	0	0	0	0	0	0	0	0.149203	0	0	0	0
NC_000067.7	66214337	66481742	+	22051	gene-Map2	Map2	protein_coding	17756	microtubule-associated protein 2	26.0027	27.402	28.4698	26.8161	25.5575	26.1679	23.6875	25.4209	27.1051	25.6625	26.5273	25.7754
NC_000067.7	66255607	66269822	-	13715	gene-Gm51629	Gm51629	lncRNA	115487096	predicted gene%2C 51629	0.00527934	0	0	0.0138752	0.0137383	0	0.00506716	0.0180589	0.0094206	0	0.00944747	0
NC_000067.7	66345048	66345184	+	137	gene-Gm24729	Gm24729	snoRNA	115485824	predicted gene%2C 24729	0	0	0	0	0	0	0	0	0	0	0	0
NC_000067.7	66475241	66475391	+	151	gene-Gm25411	Gm25411	pseudogene	115487667	predicted gene%2C 25411	0.959023	0	0.463235	0	0	0	0	0	0	0	0	0
NC_000067.7	66507093	66738309	+	15246	gene-Unc80	Unc80	protein_coding	329178	unc-80%2C NALCN activator	0.17572	0.211916	0.197283	0.0998551	0.238936	0.182185	0.205124	0.125902	0.148305	0.215207	0.178474	0.209064
NC_000067.7	66688871	66692466	-	235	gene-Gm39655	Gm39655	lncRNA	105243947	predicted gene%2C 39655	0	0	0	0	0	0.274872	0.295728	0	0	0	0	0
NC_000067.7	66739957	66758964	+	3146	gene-Rpe	Rpe	protein_coding	66646	ribulose-5-phosphate-3-epimerase	48.3322	45.8717	47.0029	54.0571	47.1153	47.5736	43.8272	52.4524	47.8045	44.3755	48.188	51.1643
NC_000067.7	66758402	66856754	-	27264	gene-Kansl1l	Kansl1l	protein_coding	68691	KAT8 regulatory NSL complex subunit 1-like	2.3344	2.65892	2.51429	2.52206	2.00419	2.08493	1.84293	2.44598	3.40259	3.42153	3.60715	4.02164
NC_000067.7	66818791	66837220	+	9233	gene-Gm46093	Gm46093	lncRNA	108167626	predicted gene%2C 46093	0.125474	0.109352	0.0757592	0.054962	0.122444	0.12593	0.0903231	0.0804758	0.139937	0.118454	0.0982351	0.138087
NC_000067.7	66869998	66902468	-	1948	gene-Acadl	Acadl	protein_coding	11363	acyl-Coenzyme A dehydrogenase%2C long-chain	321.219	324.145	325.074	337.908	322.612	321.35	317.941	331.561	320.09	308.791	315.716	332.024
NC_000067.7	66888217	66888847	-	631	gene-Gm15793	Gm15793	protein_coding	102640707	predicted gene 15793	11.5896	10.2405	10.3094	9.75118	9.05776	10.1346	9.69201	12.7568	10.1356	9.58386	10.5752	10.0016
NC_000067.7	66895800	66895862	+	63	gene-Gm27934	Gm27934	snRNA	115487636	predicted gene%2C 27934	0	0	0	0	0	0	0	0	0	0	0	0
NC_000067.7	66905956	66906085	+	130	gene-Gm25832	Gm25832	snoRNA	115485785	predicted gene%2C 25832	0	0	0	0	0	0	0	0	0	0	0	0
NC_000067.7	66963454	66987091	-	3151	gene-Myl1	Myl1	protein_coding	17901	myosin%2C light polypeptide 1	0.0459576	0.0427229	0.0443976	0.0805242	0.0797297	0.0819994	0.176442	0.0982536	0.164016	0.0408341	0.0616814	0.0809237
NC_000067.7	67039676	67078049	-	4546	gene-Lancl1	Lancl1	protein_coding	14768	LanC %28bacterial lantibiotic synthetase component C%29-like 1	37.8118	37.9636	38.8671	37.2421	36.2253	37.7538	39.0744	35.5635	37.1751	37.9127	37.6517	35.8423
NC_000067.7	67050252	67060010	-	9394	gene-LOC115487097	LOC115487097	lncRNA	115487097	uncharacterized LOC115487097	0.231231	0.229286	0.215936	0.249842	0.334294	0.275048	0.3551	0.3823	0.28883	0.390361	0.296551	0.366444
NC_000067.7	67151294	67270426	+	5646	gene-Cps1	Cps1	protein_coding	227231	carbamoyl-phosphate synthetase 1	0.0256487	0.0119217	0	0	0.0111242	0	0.0492356	0.0219339	0	0	0	0.0112908
NC_000067.7	67296383	67296511	+	129	gene-Gm26342	Gm26342	snoRNA	115485776	predicted gene%2C 26342	0	0	0	0	0	0	0	0	0	0	0	0
NC_000067.7	67384405	67407194	-	400	gene-Gm39658	Gm39658	lncRNA	105243950	predicted gene%2C 39658	0	0	0	0	0	0	0	0	0	0	0	0
NC_000067.7	67831596	67859156	+	487	gene-Gm15669	Gm15669	lncRNA	105243951	predicted gene 15669	0	0	0	0	0	0	0	0	0	0	0	0
NC_000067.7	68071063	69147756	-	24355	gene-Erbb4	Erbb4	protein_coding	13869	erb-b2 receptor tyrosine kinase 4	0.133783	0.129894	0.16945	0.104181	0.116047	0.0822191	0.0941643	0.0762711	0.122015	0.12151	0.0824622	0.0837579
NC_000067.7	68424102	68424236	-	135	gene-Gm25542	Gm25542	pseudogene	115487681	predicted gene%2C 25542	0	0	0	0	0	0	0	0	0	0	0	0
NC_000067.7	68702610	68731213	-	18491	gene-Gm53558	Gm53558	lncRNA	118567748	predicted gene%2C 53558	0	0	0	0	0	0	0	0	0	0	0	0
NC_000067.7	68970104	68995798	-	25412	gene-Gm51744	Gm51744	lncRNA	115487357	predicted gene%2C 51744	0	0	0	0	0	0	0	0	0	0	0	0
NC_000067.7	69169993	69170477	-	485	gene-Gm8840	Gm8840	pseudogene	667842	predicted gene 8840	1.94078	2.77566	2.4518	2.74658	2.46048	2.26416	2.72253	2.42571	1.86479	2.25501	1.87011	2.49733
NC_000067.7	69470385	69483249	+	3420	gene-Gm28497	Gm28497	lncRNA	102640814	predicted gene 28497	0	0	0	0	0	0	0	0	0	0	0	0
NC_000067.7	69570382	69726510	-	10725	gene-Ikzf2	Ikzf2	protein_coding	22779	IKAROS family zinc finger 2	3.60512	2.81164	3.10447	2.31257	3.08033	3.22825	2.87056	2.59802	3.5659	4.12699	4.32511	3.3761
NC_000067.7	69702158	69713679	+	567	gene-Gm53559	Gm53559	lncRNA	118567749	predicted gene%2C 53559	0	0	0	0	0	0	0	0	0	0	0	0
NC_000067.7	69810278	69826748	-	2386	gene-Gm29822	Gm29822	lncRNA	102631499	predicted gene%2C 29822	0	0	0	0	0	0	0	0	0	0	0	0
NC_000067.7	69866031	70764291	+	5449	gene-Spag16	Spag16	protein_coding	66722	sperm associated antigen 16	0.624535	0.802925	0.590499	0.605343	0.714634	0.853522	0.675958	0.488628	0.758765	0.720203	0.701482	0.713637
NC_000067.7	69994163	69994288	-	126	gene-Gm23879	Gm23879	snRNA	115487680	predicted gene%2C 23879	0	0	0	0	0	0	0	0	0	0	0	0
NC_000067.7	70635974	70636080	+	107	gene-Gm23422	Gm23422	snRNA	115487587	predicted gene%2C 23422	0	0	0	0	0	0	0	0	0	0	0	0
NC_000067.7	70647506	70647650	-	145	gene-LOC115487661	LOC115487661	snoRNA	115487661	small nucleolar RNA SNORA48	0	0	0	0	0	0	0	0	0	0	0	0
NC_000067.7	70764471	70928097	+	9754	gene-Vwc2l	Vwc2l	protein_coding	320460	von Willebrand factor C domain-containing protein 2-like	0.00742323	0	0	0	0	0	0	0	0.0066231	0.00659567	0	0
NC_000067.7	70890174	70957668	-	2012	gene-Gm29906	Gm29906	lncRNA	102631609	predicted gene%2C 29906	0	0.0334542	0	0	0	0.0321049	0	0.030775	0	0	0	0
NC_000067.7	70935506	70948715	+	6645	gene-LOC118567750	LOC118567750	lncRNA	118567750	uncharacterized LOC118567750	0	0	0	0	0	0	0	0	0	0	0	0
NC_000067.7	71061540	71067249	+	463	gene-Gm53490	Gm53490	pseudogene	118567654	predicted gene%2C 53490	0	0	0	0.137004	0	0	0	0	0	0	0	0
NC_000067.7	71066690	71142300	-	5621	gene-Bard1	Bard1	protein_coding	12021	BRCA1 associated RING domain 1	12.9329	12.6932	12.8672	16.1601	10.8831	10.5954	11.1644	14.6509	16.1935	16.9162	17.6574	21.5705
NC_000067.7	71239613	71260762	-	2324	gene-Gm53560	Gm53560	lncRNA	118567751	predicted gene%2C 53560	0	0	0	0	0	0	0	0	0	0	0	0
NC_000067.7	71282249	71454069	-	8323	gene-Abca12	Abca12	protein_coding	74591	ATP-binding cassette%2C sub-family A %28ABC1%29%2C member 12	0.18269	0.218355	0.285744	0.198157	0.233933	0.256114	0.150298	0.193428	0.263902	0.123675	0.233519	0.137866
NC_000067.7	71366449	71368803	+	652	gene-Gm39659	Gm39659	lncRNA	105243952	predicted gene%2C 39659	0	0	0	0	0	0	0	0	0	0	0	0
NC_000067.7	71532780	71533364	-	585	gene-Gm6947	Gm6947	pseudogene	629101	predicted gene 6947	2.5992	2.41625	2.75011	2.60238	2.89879	2.65005	2.96992	3.06951	2.87119	2.41941	3.21162	2.39735
NC_000067.7	71596315	71618562	+	2611	gene-Atic	Atic	protein_coding	108147	5-aminoimidazole-4-carboxamide ribonucleotide formyltransferase/IMP cyclohydrolase	89.6828	91.5167	93.6843	108.937	92.7072	88.8645	87.0365	113.499	93.2284	93.7293	91.6086	115.605
NC_000067.7	71624632	71692439	-	8471	gene-Fn1	Fn1	protein_coding	14268	fibronectin 1	255.546	290.082	343.855	234.03	234.731	234.718	256.638	213.893	398.867	374.431	356.166	256.864
NC_000067.7	71692494	71702002	+	1193	gene-Apol7d	Apol7d	lncRNA	100042814	apolipoprotein L 7d	0.546233	0.620627	0.820854	1.01025	0.894988	0.379015	0.582532	0.882338	0.81226	1.40209	0.705967	0.854956
NC_000067.7	71767075	71780515	-	2722	gene-Gm39660	Gm39660	lncRNA	105243953	predicted gene%2C 39660	0	0	0	0	0	0	0	0	0	0	0	0
NC_000067.7	71767516	71788966	+	1910	gene-Gm30160	Gm30160	lncRNA	102631962	predicted gene%2C 30160	0.151636	0.0704815	0	0	0.1973	0.0676388	0.109156	0	0.0338229	0.134731	0.101758	0
NC_000067.7	71852724	71853666	+	418	gene-Gm30308	Gm30308	lncRNA	102632161	predicted gene%2C 30308	0	0	0	0	0	0	0	0	0	0	0	0
NC_000067.7	71927271	71930363	+	1019	gene-Gm8883	Gm8883	lncRNA	667931	predicted gene 8883	0.142112	0	0	0	0	0.126781	0.0682003	0	0.0633972	0	0	0
NC_000067.7	71932994	71956061	-	2736	gene-Gm28818	Gm28818	lncRNA	102632274	predicted gene 28818	0.238178	0.590437	0.434621	0.370953	0.505028	0.377749	0.355609	0.407364	0.330564	0.211626	0.473582	0.55919
NC_000067.7	71998157	72044354	-	1093	gene-4933417E11Rik	4933417E11Rik	lncRNA	71134	RIKEN cDNA 4933417E11 gene	0	0	0	0	0.114926	0	0	0	0.059105	0	0.0592736	0.0583236
NC_000067.7	72043424	72043929	+	506	gene-Gm5528	Gm5528	protein_coding	433319	predicted gene 5528	0.286191	1.7293	0.138238	0.376085	0.992998	0.638291	0.961409	1.2237	0.510686	0.381428	0.89625	0.503934
NC_000067.7	72146276	72162917	-	2212	gene-Gm4319	Gm4319	lncRNA	100043255	predicted gene 4319	0	0	0	0	0	0.14601	0.0314178	0	0.0292051	0	0	0.028819
NC_000067.7	72198392	72251418	-	3673	gene-Mreg	Mreg	protein_coding	381269	melanoregulin	1.30106	1.53935	1.21881	1.83063	1.40217	1.47726	1.58935	1.51722	1.58295	1.64645	1.62274	2.1174
NC_000067.7	72260931	72262668	+	486	gene-Gm51630	Gm51630	lncRNA	115487098	predicted gene%2C 51630	0	0	0	0	0	0	0	0	0	0	0	0
NC_000067.7	72265399	72265589	+	191	gene-Gm25360	Gm25360	snRNA	115487690	predicted gene%2C 25360	0	0	0	0	0	0	0.363854	0	0	0	0	0
NC_000067.7	72276105	72276295	+	191	gene-Gm23472	Gm23472	snRNA	115487687	predicted gene%2C 23472	0	0	0	0	0	0	0	0	0	0.336828	0.339194	0
NC_000067.7	72283152	72314028	+	3124	gene-D230017M19Rik	D230017M19Rik	lncRNA	320933	RIKEN cDNA D230017M19 gene	0.0463548	0.0430921	0.156735	0.142135	0.0603141	0.124062	0.155721	0.178385	0.0827167	0.0411871	0.186644	0.0816231
NC_000067.7	72283372	72283562	+	191	gene-Gm24497	Gm24497	snRNA	115487688	predicted gene%2C 24497	0	0.352408	0	0	0	0	0	0	0	0.673657	0	0.333757
NC_000067.7	72294167	72294357	+	191	gene-Gm25939	Gm25939	snRNA	115487691	predicted gene%2C 25939	0	0	0	0	0	0	0	0	0	0	0	0
NC_000067.7	72298331	72323480	-	1193	gene-Pecr	Pecr	protein_coding	111175	peroxisomal trans-2-enoyl-CoA reductase	16.6904	17.6597	17.1793	12.9205	16.6363	15.6479	18.2333	13.9617	14.9997	14.2366	13.0332	11.1679
NC_000067.7	72323554	72342263	+	3034	gene-Tmem169	Tmem169	protein_coding	271711	transmembrane protein 169	0.620488	0.488074	0.691646	1.04537	0.496826	0.404517	0.618456	0.836748	0.872997	0.614928	0.875487	0.903477
NC_000067.7	72323657	72327266	-	809	gene-Gm51631	Gm51631	lncRNA	115487099	predicted gene%2C 51631	0	0	0	0	0	0	0	0	0	0	0	0
NC_000067.7	72346576	72434112	+	2901	gene-Xrcc5	Xrcc5	protein_coding	22596	X-ray repair complementing defective repair in Chinese hamster cells 5	29.4267	30.3718	31.9241	43.0977	28.2318	29.9261	28.0284	41.1729	30.6864	29.3396	31.3769	43.0698
NC_000067.7	72452025	72460422	+	6668	gene-Gm39661	Gm39661	lncRNA	105243954	predicted gene%2C 39661	0.0108588	0	0	0.00951304	0	0	0	0.0371442	0	0.0096482	0.00971596	0.0382409
NC_000067.7	72466271	72576454	-	11550	gene-Marchf4	Marchf4	protein_coding	381270	membrane associated ring-CH-type finger 4	0.194337	0.285557	0.199853	0.598631	0.179449	0.173372	0.0902547	0.675484	0.15661	0.116971	0.173885	0.590563
NC_000067.7	72575593	72675949	+	8491	gene-Smarcal1	Smarcal1	protein_coding	54380	SWI/SNF related matrix associated%2C actin dependent regulator of chromatin%2C subfamily a-like 1	12.5268	12.6518	12.6617	17.2571	12.7818	12.2328	12.6863	17.4287	13.1851	13.5245	13.1846	18.1686
NC_000067.7	72679963	72682135	+	2173	gene-Gm39662	Gm39662	lncRNA	105243955	predicted gene%2C 39662	0.199925	0.0619511	0.0965694	0.0875743	0.0867102	0.0891786	0.0639633	0.0569898	0.118917	0.0592123	0.149071	0.23469
NC_000067.7	72682139	72739743	-	4593	gene-Ankar	Ankar	protein_coding	319695	ankyrin and armadillo repeat containing	0	0	0.0304587	0	0	0.0281276	0	0	0	0	0.0282108	0
NC_000067.7	72750426	72752972	+	581	gene-Rpl37a	Rpl37a	protein_coding	19981	ribosomal protein L37a	605.047	599.069	585.231	635.858	591.965	591.139	643.288	672.161	568.184	524.861	525.982	612.241
NC_000067.7	72762646	72767132	+	4120	gene-Gm51632	Gm51632	lncRNA	115487100	predicted gene%2C 51632	0.0351486	0.0326747	0.0339556	0.0615854	0.0609778	0.0940704	0.016868	0.105203	0.0627201	0.0468453	0.141523	0.0464182
NC_000067.7	72764357	72776958	-	6640	gene-Gm39663	Gm39663	lncRNA	105243956	predicted gene%2C 39663	0.316232	0.37507	0.294963	0.219723	0.236473	0.359942	0.418651	0.475586	0.282146	0.339111	0.448819	0.297617
NC_000067.7	72784245	72809141	-	4227	gene-Gm30788	Gm30788	lncRNA	102632811	predicted gene%2C 30788	1.0449	1.01912	0.992881	0.705311	0.965806	1.05443	0.920696	0.688481	1.02397	0.85231	0.919603	0.603242
NC_000067.7	72807631	72860396	+	1919	gene-Gm30847	Gm30847	lncRNA	102632888	predicted gene%2C 30847	0.0377312	0.070151	0	0	0.0327291	0.0673215	0	0	0	0.0670497	0	0.0996576
NC_000067.7	72863639	72891633	+	1721	gene-Igfbp2	Igfbp2	protein_coding	16008	insulin-like growth factor binding protein 2	8114.96	8574.79	9006.2	8285.94	8403.38	8182.81	8930.19	7577.98	8159.49	8101.85	7953.81	7485.7
NC_000067.7	72865803	72883155	+	11552	gene-Gm53254	Gm53254	lncRNA	118567332	predicted gene%2C 53254	0.451285	0.349601	0.448077	0.461251	0.935147	1.0065	0.848247	1.20065	1.2247	1.21963	1.16651	1.41269
NC_000067.7	72897224	72914024	-	5854	gene-Igfbp5	Igfbp5	protein_coding	16011	insulin-like growth factor binding protein 5	939.326	1014.76	1069.73	870.042	920.863	882.736	898.618	789.594	866.341	907.844	886.232	687.786
NC_000067.7	72976019	72991903	+	6525	gene-Gm31047	Gm31047	lncRNA	102633145	predicted gene%2C 31047	0.233031	0.257892	0.353762	0.136101	0.423527	0.316788	0.404728	0.303666	0.15841	0.236632	0.26808	0.117237
NC_000067.7	73024007	73045187	+	422	gene-Gm31137	Gm31137	lncRNA	102633273	predicted gene%2C 31137	0	0	0	0	0	0	0	0.440185	0	0	0	0
NC_000067.7	73054233	73055058	-	427	gene-Tnp1	Tnp1	protein_coding	21958	transition protein 1	0	0	0	0	0	0	0	0	0	0	0	0
NC_000067.7	73055195	73064667	+	571	gene-Teshl	Teshl	lncRNA	69449	testicular germ cell expressed HSF2 interacting lncRNA	0	0	0	0	0	0	0	0	0	0	0	0
NC_000067.7	73152580	73158685	+	3418	gene-Gm53561	Gm53561	lncRNA	118567752	predicted gene%2C 53561	0	0	0	0	0	0	0	0	0	0.0188222	0	0
NC_000067.7	73177744	73179836	-	799	gene-Gm31254	Gm31254	lncRNA	102633423	predicted gene%2C 31254	0	0.0842426	0	0	0.0786071	0	0	0	0	0.0805184	0	0
NC_000067.7	73179412	73348389	+	882	gene-Gm29185	Gm29185	lncRNA	105243957	predicted gene 29185	0	0	0	0	0	0	0	0	0	0	0	0
NC_000067.7	73403065	73411204	+	2218	gene-Gm31344	Gm31344	lncRNA	102633545	predicted gene%2C 31344	0.130579	0.21243	0.0315367	0.200194	0.056634	0.203862	0.187997	0.0558335	0.174757	0.0870165	0.146046	0.143705
NC_000067.7	73430544	73446728	-	1560	gene-Pinc	Pinc	lncRNA	723792	pregnancy induced noncoding RNA	0.464142	0.172589	0.224194	0.162649	0.40261	0.124221	0.267293	0.635071	0.207057	0.494878	0.124589	0.245183
NC_000067.7	73438127	73469938	+	551	gene-D530049I02Rik	D530049I02Rik	lncRNA	78718	RIKEN cDNA D530049I02 gene	0	0	0	0	0	0	0	0	0	0	0	0
NC_000067.7	73559435	73569124	-	3440	gene-C530043A13Rik	C530043A13Rik	lncRNA	102633705	RIKEN cDNA C530043A13 gene	0.0420966	0.0587005	0.0813354	0.0184398	0.109547	0.0563329	0.161619	0.143999	0.0375592	0.0561054	0.0564995	0.111188
NC_000067.7	73657540	73903625	-	1801	gene-6030407O03Rik	6030407O03Rik	lncRNA	109198	RIKEN cDNA 6030407O03 gene	0.442237	0.298989	0.388387	0.387431	0.209241	0.179331	0.192938	0.171903	0.394569	0.25005	0.503612	0.141583
NC_000067.7	73789384	73866240	-	5306	gene-Gm29183	Gm29183	lncRNA	102633781	predicted gene 29183	0.0136461	0.0126856	0.0131829	0	0.047348	0.0365219	0.0261953	0.0466788	0.0243505	0.0363744	0.0244199	0.0120143
NC_000067.7	73894636	73894734	-	99	gene-Mir6351	Mir6351	miRNA	102465179	microRNA 6351	0	0	0	0	0	0	0	0	0	0	0	0
NC_000067.7	73949391	74163707	-	12509	gene-Tns1	Tns1	protein_coding	21961	tensin 1	8.46833	10.4121	11.9777	14.7616	6.93394	7.50829	7.7613	11.4246	10.6697	11.0935	10.1511	13.7596
NC_000067.7	74070250	74072086	+	871	gene-Gm39664	Gm39664	lncRNA	105243958	predicted gene%2C 39664	0	0	0	0.0728277	0.0721092	0	0.0797889	0	0	0	0	0.146378
NC_000067.7	74134773	74136208	+	873	gene-Gm31637	Gm31637	lncRNA	102633935	predicted gene%2C 31637	0	0	0	0	0	0	0	0	0	0	0	0
NC_000067.7	74163768	74187389	+	3364	gene-Rufy4	Rufy4	protein_coding	435626	RUN and FYVE domain containing 4	0.150667	0.100044	0.0623797	0.622262	0.186704	0.0960092	0.0619763	0.828291	0.153631	0.172119	0.192586	1.2507
NC_000067.7	74193153	74200405	+	3122	gene-Cxcr2	Cxcr2	protein_coding	12765	chemokine %28C-X-C motif%29 receptor 2	0	0	0	0	0	0.0620708	0.0890405	0.0198332	0.0413848	0	0	0
NC_000067.7	74228862	74233867	-	3435	gene-Cxcr1	Cxcr1	protein_coding	227288	chemokine %28C-X-C motif%29 receptor 1	0	0	0	0	0	0.0376099	0.0606953	0	0	0	0	0.0185583
NC_000067.7	74245713	74245779	-	67	gene-Mir1928	Mir1928	miRNA	100316687	microRNA 1928	0	0	0	0	0	0	0	0	0	0	0	0
NC_000067.7	74247639	74254803	-	1403	gene-Gm31691	Gm31691	lncRNA	102634001	predicted gene%2C 31691	0.0516081	0	0	0	0	0	0	0	0	0	0	0
NC_000067.7	74251972	74252078	+	107	gene-Gm25524	Gm25524	snRNA	115487588	predicted gene%2C 25524	0	0	0	0	0	0	0	0	0	0	0	0
NC_000067.7	74275656	74307368	+	1646	gene-Arpc2	Arpc2	protein_coding	76709	actin related protein 2/3 complex%2C subunit 2	413.058	417.313	431.25	429.386	408.437	407.035	404.986	407.479	413.357	413.208	422.093	437.674
NC_000067.7	74316269	74318868	+	1340	gene-Gpbar1	Gpbar1	protein_coding	227289	G protein-coupled bile acid receptor 1	0.162103	0.0502312	0.0522003	0.047338	0.093742	0.0482052	0.207451	0.092417	0	0.0480106	0.145043	0.0475729
NC_000067.7	74318999	74324833	-	2466	gene-Aamp	Aamp	protein_coding	227290	angio-associated migratory protein	186.095	186.535	186.898	209.771	189.797	185.639	195.722	193.843	193.334	187.889	193.701	199.567
NC_000067.7	74320320	74321873	+	1182	gene-Gm28364	Gm28364	lncRNA	108167628	predicted gene 28364	0	0	0	0	0	0	0	0	0	0.0544283	0.109621	0
NC_000067.7	74323757	74392851	+	3631	gene-Pnkd	Pnkd	protein_coding	56695	paroxysmal nonkinesiogenic dyskinesia	44.1496	43.8228	45.0783	51.536	44.9042	47.2855	47.7726	56.1725	42.6823	43.0548	40.6095	49.72
NC_000067.7	74327406	74343495	-	2309	gene-Tmbim1	Tmbim1	protein_coding	69660	transmembrane BAX inhibitor motif containing 1	49.6088	50.5771	50.2272	40.1641	46.9761	49.824	49.2703	37.999	55.4249	60.5728	53.3384	42.3236
NC_000067.7	74401272	74408482	+	2300	gene-Catip	Catip	protein_coding	241112	ciliogenesis associated TTC17 interacting protein	8.56282	5.26773	7.14691	4.41273	6.85417	7.63906	7.3122	5.92272	8.2297	9.76202	9.80241	7.76058
NC_000067.7	74414318	74429974	+	4302	gene-Slc11a1	Slc11a1	protein_coding	18173	solute carrier family 11 %28proton-coupled divalent metal ion transporters%29%2C member 1	2.76026	2.50339	2.53648	1.81363	2.9345	2.59761	3.3278	1.56885	2.64294	3.06567	2.65048	2.13381
NC_000067.7	74430274	74436444	+	3393	gene-Ctdsp1	Ctdsp1	protein_coding	227292	CTD %28carboxy-terminal domain%2C RNA polymerase II%2C polypeptide A%29 small phosphatase 1	82.8201	83.3388	86.7501	80.483	87.1673	89.0204	88.0939	78.1246	85.3741	84.4706	82.1043	76.035
NC_000067.7	74432585	74437570	-	2773	gene-Gm53562	Gm53562	lncRNA	118567753	predicted gene%2C 53562	0.104445	0.0728199	0	0.0686256	0.113248	0.186354	0	0.111647	0.0931868	0.162402	0.0934526	0.160921
NC_000067.7	74433469	74433553	+	85	gene-Mir26b	Mir26b	miRNA	387219	microRNA 26b	0.851838	0	0	0	0.738907	0	0	0	0	0	0	0.749972
NC_000067.7	74448543	74474719	+	3117	gene-Vil1	Vil1	protein_coding	22349	villin 1	0.162606	0.107972	0.134646	0.264558	0.120899	0.331575	0.133775	0.218516	0.103628	0.268317	0.083139	0.327226
NC_000067.7	74474669	74583447	-	7708	gene-Usp37	Usp37	protein_coding	319651	ubiquitin specific peptidase 37	12.5311	13.0376	14.3472	12.4841	9.42758	9.6792	9.46691	9.86469	14.3401	15.082	14.7929	15.2174
NC_000067.7	74545192	74570001	+	3293	gene-Cnot9	Cnot9	protein_coding	58184	CCR4-NOT transcription complex%2C subunit 9	46.6584	50.9372	48.1759	58.5787	42.647	42.3899	42.5883	50.8442	54.8909	56.4023	56.0312	66.9031
NC_000067.7	74581175	74605137	+	4146	gene-Plcd4	Plcd4	protein_coding	18802	phospholipase C%2C delta 4	74.2399	74.0473	78.6709	66.8601	77.5015	77.7913	79.939	70.4023	75.244	79.8048	83.4437	73.8802
NC_000067.7	74605490	74627308	-	6699	gene-Zfp142	Zfp142	protein_coding	77264	zinc finger protein 142	8.77651	8.94249	8.26977	10.0656	7.96926	7.40543	7.78058	9.03973	12.5848	14.2325	12.64	16.1391
NC_000067.7	74627448	74631602	+	1901	gene-Bcs1l	Bcs1l	protein_coding	66821	BCS1-like %28yeast%29	26.4334	28.0782	28.1486	23.1909	28.2814	26.436	28.6612	22.3444	29.3613	28.6983	26.3438	24.9826
NC_000067.7	74632907	74640556	-	1544	gene-Rnf25	Rnf25	protein_coding	57751	ring finger protein 25	39.6265	36.7065	33.2527	37.7147	41.4511	40.4974	41.7247	40.5444	48.8697	51.584	51.5267	57.3481
NC_000067.7	74640583	74676053	+	6011	gene-Stk36	Stk36	protein_coding	269209	serine/threonine kinase 36	8.43193	8.89104	8.92538	10.8483	9.48742	7.88766	9.12201	10.2804	9.15666	8.9582	8.94567	10.743
NC_000067.7	74700804	74740991	+	8339	gene-Ttll4	Ttll4	protein_coding	67534	tubulin tyrosine ligase-like family%2C member 4	10.1589	9.80711	10.2922	12.2013	10.3863	10.4031	9.92563	13.8259	11.2718	12.9841	12.7257	14.1653
NC_000067.7	74752311	74777056	+	2397	gene-Cyp27a1	Cyp27a1	protein_coding	104086	cytochrome P450%2C family 27%2C subfamily a%2C polypeptide 1	1.54056	1.26364	1.02136	0.926222	1.49354	1.32047	1.42065	0.749129	1.2128	1.82508	1.3514	1.14357
NC_000067.7	74778062	74788623	-	3046	gene-Prkag3	Prkag3	protein_coding	241113	protein kinase%2C AMP-activated%2C gamma 3 non-catalytic subunit	0.118855	0.19888	0.183712	0.12495	0.164956	0.0636195	0.273786	0	0.148461	0.253451	0.297769	0.12557
NC_000067.7	74793499	74824481	+	2274	gene-Wnt6	Wnt6	protein_coding	22420	wingless-type MMTV integration site family%2C member 6	0.0318409	0.0591995	0	0	0.082859	0	0.0305612	0.0544586	0.0852266	0.0848736	0.0284899	0.0840998
NC_000067.7	74814102	74818030	-	2243	gene-Gm29539	Gm29539	lncRNA	102634275	predicted gene 29539	0	0	0	0.0565608	0	0	0.0309836	0.0276056	0	0	0	0.0284207
NC_000067.7	74825610	74834460	-	1491	gene-Gm32099	Gm32099	lncRNA	102634545	predicted gene%2C 32099	0	0	0	0	0.0421242	0.0433233	0.0932208	0.0415288	0	0.0431484	0	0
NC_000067.7	74831178	74843335	+	1962	gene-Wnt10a	Wnt10a	protein_coding	22409	wingless-type MMTV integration site family%2C member 10A	0	0	0	0	0.0640236	0	0.0354211	0.0315593	0.065853	0.0655802	0.0330204	0
NC_000067.7	74855906	74855976	-	71	gene-n-TGgcc3	n-TGgcc3	tRNA	102467310	nuclear encoded tRNA glycine 3 %28anticodon GCC%29	0	0	0	0	0	0	0	0	0	0	0	0
NC_000067.7	74856237	74882691	-	6174	gene-Gm32275	Gm32275	lncRNA	102634772	predicted gene%2C 32275	0.0117276	0	0	0	0	0.0209249	0.0337688	0	0	0	0.0314801	0
NC_000067.7	74874322	74879734	+	1051	gene-Gm53563	Gm53563	lncRNA	118567754	predicted gene%2C 53563	0.0688927	0	0	0.181065	0	0.0614605	0.0661238	0.176744	0	0	0	0.121309
NC_000067.7	74890054	74919112	+	1930	gene-Gm16582	Gm16582	lncRNA	102634844	predicted gene 16582	0	0	0	0	0	0	0	0	0	0	0.0335679	0
NC_000067.7	74894188	74896891	+	2704	gene-Cdk5r2	Cdk5r2	protein_coding	12570	cyclin-dependent kinase 5%2C regulatory subunit 2 %28p39%29	0.455217	0.37339	0.491502	0.258048	0.18582	0.334442	0.334116	0.160294	0.40615	0.21413	0.431268	0.235753
NC_000067.7	74920660	74924632	-	1584	gene-Fev	Fev	protein_coding	260298	FEV transcription factor%2C ETS family member	0	0	0	0	0	0	0	0	0	0	0	0
NC_000067.7	74929093	74938001	-	821	gene-Cryba2	Cryba2	protein_coding	12958	crystallin%2C beta A2	0	0	0	0	0	0	0	0	0	0	0	0
NC_000067.7	74939817	74939880	-	64	gene-Mir375	Mir375	miRNA	723900	microRNA 375	0	0	0	0	0	0	0	0	0	0	0	0
NC_000067.7	74941230	74974785	-	6669	gene-Cfap65	Cfap65	protein_coding	241116	cilia and flagella associated protein 65	0.0977142	0.0807436	0.0419544	0.0665813	0.0753422	0.11623	0.104208	0.0742773	0.116242	0.173642	0.116574	0.0669116
NC_000067.7	74984474	74990831	-	3049	gene-Ihh	Ihh	protein_coding	16147	Indian hedgehog	0.166233	0.132456	0.183532	0.166436	0.082397	0.0423713	0.182345	0.121849	0.0847514	0.147701	0.0849932	0.104539
NC_000067.7	75006505	75101870	-	1405	gene-Nhej1	Nhej1	protein_coding	75570	non-homologous end joining factor 1	10.4615	8.4796	6.72103	9.88742	10.5498	8.87319	9.34859	10.9736	9.33392	9.38684	9.5911	11.7513
NC_000067.7	75102185	75112113	-	3588	gene-Slc23a3	Slc23a3	protein_coding	22626	solute carrier family 23 %28nucleobase transporters%29%2C member 3	0.0807204	0.0937986	0.0194951	0.0530376	0.0875238	0.126021	0.0774762	0.0345147	0.126035	0.107582	0.126394	0.0710676
NC_000067.7	75112406	75119374	-	2787	gene-Cnppd1	Cnppd1	protein_coding	69171	cyclin Pas1/PHO80 domain containing 1	32.8127	31.7832	29.6911	34.5957	32.0909	30.6403	33.2644	33.1703	38.9882	40.6503	40.2617	38.9302
NC_000067.7	75119364	75124553	+	2742	gene-Retreg2	Retreg2	protein_coding	227298	reticulophagy regulator family member 2	86.4808	86.408	85.9687	80.2281	89.0569	89.8724	89.2146	82.6269	87.7613	85.4035	84.7275	83.9739
NC_000067.7	75145290	75148270	+	1299	gene-Zfand2b	Zfand2b	protein_coding	68818	zinc finger%2C AN1 type domain 2B	19.7319	18.4986	16.7467	20.2653	18.3248	20.736	18.2969	19.7341	22.8767	25.4563	23.9893	24.5863
NC_000067.7	75148284	75157066	-	3073	gene-Abcb6	Abcb6	protein_coding	74104	ATP-binding cassette%2C sub-family B %28MDR/TAP%29%2C member 6	36.1913	34.3887	33.7337	40.479	33.4372	34.2209	35.8223	39.2714	35.696	35.8622	33.4998	41.0117
NC_000067.7	75157509	75168654	-	4346	gene-Atg9a	Atg9a	protein_coding	245860	autophagy related 9A	35.1868	33.7788	34.8133	35.8325	33.2967	35.1512	34.6681	33.7807	31.2603	33.4994	31.3346	31.0671
NC_000067.7	75168794	75176031	+	3834	gene-Ankzf1	Ankzf1	protein_coding	52231	ankyrin repeat and zinc finger domain containing 1	7.59189	6.30262	5.94762	7.7099	6.89666	6.80657	7.34114	9.56084	9.87392	9.17861	9.32757	10.8906
NC_000067.7	75174178	75187460	-	5541	gene-Glb1l	Glb1l	protein_coding	74577	galactosidase%2C beta 1-like	18.6994	15.7433	16.0322	15.4776	18.4533	19.5965	19.1017	17.8014	17.6515	18.6814	20.1455	17.2226
NC_000067.7	75187463	75192250	+	3021	gene-Stk16	Stk16	protein_coding	20872	serine/threonine kinase 16	34.8489	30.5245	30.6328	31.0761	40.1874	38.7228	37.6811	37.5493	45.3559	48.7458	47.2653	50.6225
NC_000067.7	75191616	75197905	-	4165	gene-Tuba4a	Tuba4a	protein_coding	22145	tubulin%2C alpha 4A	20.392	19.8617	20.1532	11.7576	19.8148	20.8751	21.7916	11.7446	21.0324	20.6673	18.6503	12.3516
NC_000067.7	75196739	75208737	-	767	gene-A630095N17Rik	A630095N17Rik	protein_coding	381272	RIKEN cDNA A630095N17 gene	0	0	0	0	0	0	0	0	0	0	0	0
NC_000067.7	75213039	75222336	+	3515	gene-Dnajb2	Dnajb2	protein_coding	56812	DnaJ heat shock protein family %28Hsp40%29 member B2	33.7621	34.4688	34.5464	29.8848	31.9843	33.0969	36.1024	31.726	39.0367	40.4491	39.2034	38.1216
NC_000067.7	75223679	75241437	-	4076	gene-Ptprn	Ptprn	protein_coding	19275	protein tyrosine phosphatase%2C receptor type%2C N	29.9679	27.9907	29.7401	11.6564	26.5805	27.6066	31.1164	11.4086	27.5936	29.989	28.5942	10.5725
NC_000067.7	75248841	75255059	-	750	gene-Resp18	Resp18	protein_coding	19711	regulated endocrine-specific protein 18	0.289625	0	0.0932646	0	0	0.0861267	0	0.0825592	0	0	0	0
NC_000067.7	75285209	75294298	-	2216	gene-Dnpep	Dnpep	protein_coding	13437	aspartyl aminopeptidase	73.8439	74.4479	75.9458	82.2968	76.6666	76.8961	82.0719	81.3949	72.7936	71.2437	68.6744	71.6873
NC_000067.7	75336936	75345223	+	3065	gene-Des	Des	protein_coding	13346	desmin	0.283483	0.351373	0.319504	0.10348	0.327867	0.547951	0.272089	0.10101	0.358313	0.398809	0.380473	0.103993
NC_000067.7	75344854	75351659	-	676	gene-Gm15179	Gm15179	lncRNA	100503248	predicted gene 15179	0	0	0	0	0	0	0	0	0	0	0	0
NC_000067.7	75351931	75408964	+	18115	gene-Speg	Speg	protein_coding	11790	SPEG complex locus	8.74151	8.55725	8.53746	7.2905	8.56728	8.39753	9.03852	7.33188	9.7072	9.75223	9.47024	8.21347
NC_000067.7	75412555	75419823	+	1919	gene-Gmppa	Gmppa	protein_coding	69080	GDP-mannose pyrophosphorylase A	54.333	48.4042	52.0148	48.0292	55.3121	55.9105	59.356	57.3375	57.2629	57.8974	57.19	56.9045
NC_000067.7	75418862	75429640	-	1655	gene-Gm53564	Gm53564	lncRNA	118567755	predicted gene%2C 53564	0	0	0	0	0	0	0	0	0	0	0	0
NC_000067.7	75426467	75450984	+	3478	gene-Asic4	Asic4	protein_coding	241118	acid-sensing %28proton-gated%29 ion channel family member 4	0.0416367	0.019353	0.0201117	0.0182383	0	0.0371449	0.0199816	0.0356063	0.0371488	0	0.0186274	0.0183288
NC_000067.7	75432165	75436166	-	1183	gene-Gm32506	Gm32506	lncRNA	102635080	predicted gene%2C 32506	0.122411	0.0568976	0	0.160861	0	0.163808	0	0.157023	0.0546084	0.271911	0.109528	0.161659
NC_000067.7	75451213	75456115	-	3235	gene-Chpf	Chpf	protein_coding	74241	chondroitin polymerizing factor	94.4302	97.7501	96.0251	88.3159	100.064	96.2835	101.226	80.1602	92.04	94.264	94.6257	79.7289
NC_000067.7	75456115	75462337	+	2246	gene-Tmem198	Tmem198	protein_coding	319998	transmembrane protein 198	2.90141	2.36753	2.58492	2.42887	2.68454	2.99104	3.49647	3.06013	4.54456	4.18201	4.81713	5.53464
NC_000067.7	75462469	75483134	-	7745	gene-Obsl1	Obsl1	protein_coding	98733	obscurin-like 1	21.4648	22.5438	21.829	26.8966	21.9845	21.6596	23.0697	25.2954	22.6878	23.6072	22.4514	26.0094
NC_000067.7	75483721	75487010	+	2921	gene-Inha	Inha	protein_coding	16322	inhibin alpha	3.99089	2.99565	2.17915	2.71452	3.93485	4.35646	4.73459	4.40919	4.09152	4.69126	4.54678	3.71007
NC_000067.7	75498173	75513979	+	4634	gene-Stk11ip	Stk11ip	protein_coding	71728	serine/threonine kinase 11 interacting protein	11.1875	9.87715	9.66055	12.922	12.2388	11.486	12.0576	14.5913	10.832	11.5507	11.2264	13.0137
NC_000067.7	75517921	75519235	+	384	gene-Gm15183	Gm15183	pseudogene	108167599	predicted gene 15183	0	0	0	0	0	0	0	0	0	0	0	0
NC_000067.7	75522688	75536075	+	6111	gene-Slc4a3	Slc4a3	protein_coding	20536	solute carrier family 4 %28anion exchanger%29%2C member 3	31.1853	25.6859	23.4878	23.2515	30.3398	29.8928	29.8182	27.2968	26.3968	30.2248	29.4087	26.9032
NC_000067.7	75544712	75545311	+	600	gene-Gm15180	Gm15180	pseudogene	102638885	predicted gene 15180	0	0	0	0	0	0	0	0	0	0	0	0
NC_000067.7	75913369	76070979	+	1492	gene-Gm32622	Gm32622	lncRNA	102635231	predicted gene%2C 32622	0.0485296	0.225569	0.0937647	0.127546	0.0841918	0.0865885	0.0465792	0.166004	0.173195	0.0862389	0.0434223	0.128179
NC_000067.7	75992121	75995880	-	2148	gene-Gm29065	Gm29065	lncRNA	102635304	predicted gene 29065	0	0	0	0	0	0	0	0	0	0	0	0
NC_000067.7	76071146	76082853	+	2564	gene-Gm32737	Gm32737	lncRNA	102635380	predicted gene%2C 32737	0.0282396	0.0262519	0.054562	0.0247398	0.0244958	0	0	0.0241495	0	0	0.0252676	0.0497252
NC_000067.7	76145088	76196449	+	1026	gene-Gm53565	Gm53565	lncRNA	118567756	predicted gene%2C 53565	0.0705714	0	0	0.0618255	0.122431	0.125916	0	0.0603503	0	0.125408	0	0.0621322
NC_000067.7	76465770	76478665	+	2188	gene-Gm17751	Gm17751	lncRNA	620079	predicted gene%2C 17751	0	0	0	0	0	0.0295224	0	0.0282995	0	0.0294032	0.0592194	0.0291351
NC_000067.7	76486197	76486280	+	84	gene-Mir6343	Mir6343	miRNA	102465175	microRNA 6343	0	0	0	0	0	0	0	0	0	0	0	0
NC_000067.7	76490630	76505269	+	1114	gene-Gm29069	Gm29069	lncRNA	118567757	predicted gene 29069	0	0	0	0	0	0	0	0	0	0	0	0
NC_000067.7	77343819	77491763	-	6398	gene-Epha4	Epha4	protein_coding	13838	Eph receptor A4	28.202	30.6882	31.7709	38.6864	25.1896	25.2201	24.7549	33.9695	30.3622	30.9303	30.9349	39.3466
NC_000067.7	77473290	77473405	-	116	gene-Mir6352	Mir6352	miRNA	102465180	microRNA 6352	0	0	0	0	0	0	0	0	0	0	0	0
NC_000067.7	77498827	77579019	+	20068	gene-Gm32793	Gm32793	lncRNA	102635461	predicted gene%2C 32793	0.00721609	0	0.0104567	0.0063218	0.00625943	0.00643761	0.00346303	0.0154274	0.0128766	0	0.00322833	0.0127063
NC_000067.7	77579654	77622456	+	7874	gene-Gm32974	Gm32974	lncRNA	102635703	predicted gene%2C 32974	0	0	0	0	0	0.0164072	0	0.00786378	0.00820444	0	0	0.00809597
NC_000067.7	77747185	77872935	-	1500	gene-Gm33083	Gm33083	lncRNA	102635843	predicted gene%2C 33083	0	0.0448732	0	0	0	0	0	0	0.0430678	0	0	0
NC_000067.7	77790280	77892130	+	710	gene-Gm33030	Gm33030	lncRNA	102635779	predicted gene%2C 33030	0	0	0	0	0	0	0	0	0	0	0	0
NC_000067.7	77874920	77875083	-	164	gene-Gm26263	Gm26263	snRNA	115487657	predicted gene%2C 26263	0	0	0	0	0	0	0	0	0	0	0	0
NC_000067.7	78077904	78173773	-	3868	gene-Pax3	Pax3	protein_coding	18505	paired box 3	0	0	0.0180839	0	0.0324752	0	0.0179669	0	0	0	0.0334985	0
NC_000067.7	78177859	78179688	+	1083	gene-Gm33152	Gm33152	lncRNA	102635943	predicted gene%2C 33152	0	0	0	0	0	0	0	0	0	0	0	0
NC_000067.7	78191601	78194907	-	2872	gene-Gm2102	Gm2102	protein_coding	100039210	predicted gene 2102	0.0756332	0.0468732	0.0487106	0	0.0656063	0.0449826	0.169385	0.0215597	0.112468	0.0224005	0.0676734	0
NC_000067.7	78286186	78396926	+	4671	gene-Sgpp2	Sgpp2	protein_coding	433323	sphingosine-1-phosphate phosphatase 2	0.155012	0.158512	0.209651	0.122222	0.228585	0.165947	0.208295	0.0795368	0.0829823	0.137731	0.138698	0.122828
NC_000067.7	78330988	78333466	-	706	gene-Gm51634	Gm51634	lncRNA	115487102	predicted gene%2C 51634	0	0	0	0	0	0	0	0	0	0	0	0
NC_000067.7	78394595	78465534	-	6480	gene-Farsb	Farsb	protein_coding	23874	phenylalanyl-tRNA synthetase%2C beta subunit	23.9901	24.8153	24.9137	25.2655	23.3879	23.2761	23.1761	26.7171	23.5178	23.2219	24.0548	25.7253
NC_000067.7	78487697	78597882	+	2514	gene-Mogat1	Mogat1	protein_coding	68393	monoacylglycerol O-acyltransferase 1	0.0576024	0	0.194765	0	0.0499659	0.0513882	0.138218	0.0246298	0.102787	0.0511807	0.180391	0.0760712
NC_000067.7	78536678	78565024	-	933	gene-Gm39665	Gm39665	lncRNA	105243959	predicted gene%2C 39665	0	0	0	0	0.134635	0	0	0	0	0	0.0694384	0
NC_000067.7	78572246	78588395	-	2469	gene-5730419F03Rik	5730419F03Rik	lncRNA	70537	RIKEN cDNA 5730419F03 gene	0.0293261	0	0	0	0.0254383	0	0	0	0	0	0	0
NC_000067.7	78583953	78584057	-	105	gene-LOC115489320	LOC115489320	snRNA	115489320	U6 spliceosomal RNA	0	0	0	0	0	0	0	0	0	0	0	0
NC_000067.7	78635600	78685462	+	4340	gene-Acsl3	Acsl3	protein_coding	74205	acyl-CoA synthetase long-chain family member 3	97.6316	98.5143	99.8135	82.6382	91.7071	97.0562	92.4907	85.6599	107.173	102.786	102.21	89.5699
NC_000067.7	78635600	78645305	+	3999	gene-Utp14b	Utp14b	protein_coding	195434	UTP14B small subunit processome component	7.1519	6.59802	6.83917	8.058	6.0467	6.70341	7.15989	9.84764	11.5828	12.9022	11.8426	17.4712
NC_000067.7	78657685	78658421	-	434	gene-Gm51635	Gm51635	lncRNA	115487103	predicted gene%2C 51635	0	0	0	0	0	0	0	0	0	0	0	0
NC_000067.7	78691230	78723909	+	6264	gene-Gm38631	Gm38631	lncRNA	102642773	predicted gene%2C 38631	0.0231182	0.021491	0.0335002	0	0.0100267	0.0206242	0	0.00988496	0.0103132	0	0.0413704	0
NC_000067.7	78704376	78718497	-	1039	gene-Gm33693	Gm33693	lncRNA	102636693	predicted gene%2C 33693	0	0	0	0	0	0	0	0	0	0	0	0
NC_000067.7	78769340	79202228	-	3283	gene-Gm29536	Gm29536	lncRNA	102636764	predicted gene 29536	0	0	0	0	0	0	0	0	0	0	0	0
NC_000067.7	78794628	78797749	+	2508	gene-Kcne4	Kcne4	protein_coding	57814	potassium voltage-gated channel%2C Isk-related subfamily%2C gene 4	0.11548	0.161028	0.0557803	0.177046	0.0751281	0.0772668	0.0554195	0.0246888	0.15455	0.256516	0.361645	0.228759
NC_000067.7	79124650	79124793	-	144	gene-LOC115487654	LOC115487654	snoRNA	115487654	small nucleolar RNA SNORA48	0	0	0	0	0	0	0	0	0	0	0	0
NC_000067.7	79412083	79417743	-	2724	gene-Scg2	Scg2	protein_coding	20254	secretogranin II	6.27308	5.90567	5.36682	4.40119	6.57123	6.18917	6.81184	4.70533	7.54161	7.86464	6.73071	6.01437
NC_000067.7	79491456	79491581	-	126	gene-Gm24160	Gm24160	snoRNA	115485787	predicted gene%2C 24160	0	0	0	0	0	0	0	0	0	0	0	0
NC_000067.7	79584593	79649736	-	3115	gene-Ap1s3	Ap1s3	protein_coding	252903	adaptor-related protein complex AP-1%2C sigma 3	1.69684	1.94475	2.08835	2.26037	2.05661	1.74189	1.40554	2.02754	2.07389	2.20987	2.1422	1.92369
NC_000067.7	79679979	79753764	-	7886	gene-Wdfy1	Wdfy1	protein_coding	69368	WD repeat and FYVE domain containing 1	20.9157	19.7508	21.1105	19.9163	19.8393	19.7406	18.8942	20.1242	19.6853	20.5093	20.1933	21.3085
NC_000067.7	79753735	79759162	+	1424	gene-Mrpl44	Mrpl44	protein_coding	69163	mitochondrial ribosomal protein L44	34.9828	39.0435	36.3987	40.5365	39.3427	38.2399	35.8705	40.9172	35.8395	39.1246	33.6214	38.0516
NC_000067.7	79765968	79769466	+	1206	gene-Gm39666	Gm39666	lncRNA	105243960	predicted gene%2C 39666	0	0	0	0	0	0	0	0	0	0	0	0
NC_000067.7	79772038	79836382	-	2555	gene-Serpine2	Serpine2	protein_coding	20720	serine %28or cysteine%29 peptidase inhibitor%2C clade E%2C member 2	474.962	464.82	456.294	540.856	484.168	491.327	482.311	556.766	475.347	432.537	428.425	515.72
NC_000067.7	79935281	79935846	+	566	gene-Gm28071	Gm28071	pseudogene	102636960	predicted gene 28071	0.639631	0.713532	0.741503	0.560362	0.221933	0.684753	0.491139	0.437593	0.570687	0.454659	0.686778	1.12628
NC_000067.7	80014895	80016639	-	768	gene-Gm33970	Gm33970	lncRNA	102637066	predicted gene%2C 33970	0	0	0	0	0	0	0	0	0	0	0	0
NC_000067.7	80113183	80113289	+	107	gene-Gm23934	Gm23934	snRNA	115487702	predicted gene%2C 23934	0	0	0	0	0	0.603692	0	0	0	0	0	0
NC_000067.7	80176416	80192050	-	3316	gene-Fam124b	Fam124b	protein_coding	241128	family with sequence similarity 124%2C member B	0	0	0.0210942	0.0382587	0	0	0.0209578	0	0.0194818	0	0.0195374	0
NC_000067.7	80178928	80196220	-	1118	gene-LOC108167342	LOC108167342	lncRNA	108167342	uncharacterized LOC108167342	0	0	0	0	0	0	0	0.0553841	0	0	0	0
NC_000067.7	80185706	80207331	+	2439	gene-2310015K22Rik	2310015K22Rik	lncRNA	69565	RIKEN cDNA 2310015K22 gene	0.0296868	0.137987	0.0286792	0	0.0515023	0.105937	0.0854811	0.101549	0.238383	0.0791319	0.132813	0.104547
NC_000067.7	80213993	80226775	+	1563	gene-Gm34098	Gm34098	lncRNA	102637229	predicted gene%2C 34098	3.19644	2.49774	1.92437	1.74512	2.04937	2.31434	1.64514	2.33733	2.64524	2.01688	2.77714	2.16163
NC_000067.7	80242640	80318407	-	5171	gene-Cul3	Cul3	protein_coding	26554	cullin 3	86.3526	85.6896	88.7916	89.0466	74.9774	76.4372	73.1382	79.2463	86.5396	86.9774	86.8867	95.2578
NC_000067.7	80318630	80326445	+	7739	gene-Gm39667	Gm39667	lncRNA	105243961	predicted gene%2C 39667	0.018712	0.0260925	0.0180769	0.00819653	0.0162313	0.0166934	0.02694	0.0240029	0.0250427	0.024939	0.00837137	0.00823719
NC_000067.7	80405887	80475819	+	2006	gene-Gm38673	Gm38673	lncRNA	105242389	predicted gene%2C 38673	0	0	0.0348696	0	0	0.0322009	0	0	0	0	0	0
NC_000067.7	80423649	80453377	+	394	gene-1700016L21Rik	1700016L21Rik	lncRNA	72208	RIKEN cDNA 1700016L21 gene	0	0	0	0	0	0	0	0	0	0	0	0
NC_000067.7	80478785	80736482	-	13115	gene-Dock10	Dock10	protein_coding	210293	dedicator of cytokinesis 10	3.41742	3.58233	3.53076	4.07732	3.26128	3.16203	2.80316	4.02724	4.13274	4.30693	4.10995	4.91899
NC_000067.7	81054239	81345438	+	19895	gene-Nyap2	Nyap2	protein_coding	241134	neuronal tyrosine-phophorylated phosphoinositide 3-kinase adaptor 2	0.0109183	0.0101498	0.0105476	0.00637677	0.00315693	0.00974039	0.0139726	0.00311231	0.0097414	0.0194021	0.0130256	0.0032042
NC_000067.7	82063322	82066676	-	248	gene-Gm53566	Gm53566	lncRNA	118567758	predicted gene%2C 53566	0	0	0	0	0	0	0	0	0	0	0	0
NC_000067.7	82109637	82109740	+	104	gene-Mir6344	Mir6344	miRNA	102466629	microRNA 6344	0	0	0	0	0	0	0	0	0	0	0	0
NC_000067.7	82210826	82269160	-	9163	gene-Irs1	Irs1	protein_coding	16367	insulin receptor substrate 1	25.2549	27.0988	27.7183	29.3593	21.0499	21.6492	21.7066	24.2934	31.409	35.5548	35.1611	36.7751
NC_000067.7	82294178	82423087	+	11530	gene-Rhbdd1	Rhbdd1	protein_coding	76867	rhomboid domain containing 1	7.81208	8.00946	8.84517	6.3543	7.25577	7.66961	7.56441	6.34768	8.34276	7.86183	7.55182	7.18198
NC_000067.7	82334249	82353001	-	11820	gene-Gm46095	Gm46095	lncRNA	108167630	predicted gene%2C 46095	0.0183772	0.039862	0.0118356	0.0107332	0.0371954	0.0327893	0.0352772	0.0471467	0.00546546	0.0272141	0.0219242	0.0107864
NC_000067.7	82426140	82564570	-	10618	gene-Col4a4	Col4a4	protein_coding	12829	collagen%2C type IV%2C alpha 4	2.18896	2.35819	2.6812	2.41951	2.25959	2.26916	2.22534	2.32679	2.22681	2.04793	2.03181	1.90919
NC_000067.7	82564647	82699778	+	8964	gene-Col4a3	Col4a3	protein_coding	12828	collagen%2C type IV%2C alpha 3	0.977371	1.02121	1.10026	0.764253	0.833785	0.735017	0.852808	0.746017	0.915263	1.08372	1.04797	0.718263
NC_000067.7	82669228	82703614	-	2198	gene-C430014B12Rik	C430014B12Rik	lncRNA	105243964	RIKEN cDNA C430014B12 gene	0.131767	0.214363	0.254589	0.115438	0.114299	0.14694	0.316179	0.197196	0.205738	0.0878083	0.088425	0.203018
NC_000067.7	82702599	82730111	+	2189	gene-Mff	Mff	protein_coding	75734	mitochondrial fission factor	171.142	176.992	174.727	162.422	175.194	177.319	169.851	167.74	180.495	169.755	174.055	169.693
NC_000067.7	82734368	82746182	-	1510	gene-Tm4sf20	Tm4sf20	protein_coding	66261	transmembrane 4 L six family member 20	0	0	0	0	0	0.0427782	0	0	0	0	0	0
NC_000067.7	82786764	82795185	+	2565	gene-Gm34286	Gm34286	lncRNA	102637493	predicted gene%2C 34286	0.1976	0.209933	0.272704	0.197842	0.146917	0.201466	0.27094	0.193121	0.0503717	0.250816	0.0252577	0.323087
NC_000067.7	82800177	82800845	-	669	gene-Gm17764	Gm17764	transcribed_pseudogene	100044526	predicted gene%2C 17764	0	0	0	0	0	0	0	0.0925551	0	0.0961647	0	0
NC_000067.7	82802000	82813776	+	7630	gene-Gm34450	Gm34450	lncRNA	102637709	predicted gene%2C 34450	0	0	0	0	0	0	0	0	0	0	0	0
NC_000067.7	82816738	82878722	+	8383	gene-Agfg1	Agfg1	protein_coding	15463	ArfGAP with FG repeats 1	26.3609	27.7413	27.8442	28.5725	25.8331	24.9889	25.1357	27.189	27.5114	28.1572	28.811	30.7978
NC_000067.7	82990242	83016541	-	3710	gene-Slc19a3	Slc19a3	protein_coding	80721	solute carrier family 19%2C member 3	0.234198	0.380999	0.358227	0.359055	0.338583	0.383043	0.206053	0.116829	0.296019	0.22543	0.157163	0.223375
NC_000067.7	83038651	83039642	+	992	gene-Krtap28-13	Krtap28-13	protein_coding	71386	keratin associated protein 28-13	0.0729901	0	0	0	0	0	0	0.0624187	0	0	0	0.0642617
NC_000067.7	83094487	83096888	+	802	gene-Ccl20	Ccl20	protein_coding	20297	chemokine %28C-C motif%29 ligand 20	0.180564	0.0839275	0	0.0790935	0	0.0805424	0.0866535	0	0.0805508	0.240652	0.0807806	0.0794858
NC_000067.7	83136610	83188298	+	4522	gene-Daw1	Daw1	protein_coding	71227	dynein assembly factor with WDR repeat domains 1	0.512384	0.327469	0.479523	0.364719	0.458345	0.571385	0.445685	0.410788	0.342866	0.526397	0.444133	0.479306
NC_000067.7	83233163	83385853	-	7598	gene-Sphkap	Sphkap	protein_coding	77629	SPHK1 interactor%2C AKAP domain containing	0.600367	0.487239	0.681256	0.350643	0.603438	0.714133	0.640264	0.57046	0.75672	0.550372	0.579817	0.553744
NC_000067.7	83899639	83899762	+	124	gene-Gm24555	Gm24555	pseudogene	115485784	predicted gene%2C 24555	0	0	0	0	0	0	0	0	0	0	0	0
NC_000067.7	83961350	83966288	-	4507	gene-Gm51636	Gm51636	pseudogene	115487104	predicted gene%2C 51636	0	0.0149345	0.01552	0.0281486	0.0278709	0.0143322	0	0.0137385	0.0286673	0.0142743	0.0143745	0.0282883
NC_000067.7	84014014	84317550	-	3137	gene-Pid1	Pid1	protein_coding	98496	phosphotyrosine interaction domain containing 1	55.1644	58.7915	57.3056	51.9879	55.4593	53.3316	52.6593	50.5303	60.1124	63.4729	59.9328	54.9282
NC_000067.7	84196570	84196682	-	113	gene-Mir6353	Mir6353	miRNA	102465181	microRNA 6353	0	0	0	0	0	0	0	0	0	0	0	0
NC_000067.7	84347560	84673942	-	3632	gene-Dner	Dner	protein_coding	227325	delta/notch-like EGF repeat containing	184.644	193.201	195.112	157.692	183.527	177.067	183.633	143.819	181.248	187.21	187.384	138.412
NC_000067.7	84667369	84674052	+	1277	gene-LOC118567658	LOC118567658	protein_coding	118567658	collagen alpha-2%28I%29 chain-like	0	0	0	0	0	0	0	0.0484882	0.0505887	0	0	0
NC_000067.7	84673560	84673636	+	77	gene-Mir5126	Mir5126	miRNA	100628595	microRNA 5126	0	0	0	0	0	0	0	0	0	0	0	0
NC_000067.7	84687467	84689199	+	1648	gene-Gm51637	Gm51637	lncRNA	115487105	predicted gene%2C 51637	0	0	0	0	0	0.039196	0	0.0375724	0	0	0	0.0386818
NC_000067.7	84698910	84818285	-	10622	gene-Trip12	Trip12	protein_coding	14897	thyroid hormone receptor interactor 12	58.1186	64.3822	68.9343	66.9743	55.2504	55.1873	54.3171	61.6979	68.8043	68.7011	67.7869	72.2337
NC_000067.7	84817562	84878208	+	4668	gene-Fbxo36	Fbxo36	protein_coding	66153	F-box protein 36	3.61411	3.21553	3.41651	1.98398	2.82551	2.93362	2.94778	2.34784	2.68482	2.72883	2.78963	2.30792
NC_000067.7	84881344	84912927	-	5701	gene-Slc16a14	Slc16a14	protein_coding	71781	solute carrier family 16 %28monocarboxylic acid transporters%29%2C member 14	0.228611	0.342394	0.171773	0.178026	0.352539	0.47588	0.280374	0.499613	0.317286	0.383681	0.443195	0.313091
NC_000067.7	84909861	84913738	+	3481	gene-Gm39669	Gm39669	lncRNA	105243965	predicted gene%2C 39669	0.124802	0.0773454	0.0602831	0.164004	0.108257	0.148452	0.0598932	0.124515	0.0742335	0.0369631	0.0372227	0.18313
NC_000067.7	85065860	85088016	-	2743	gene-A530032D15Rik	A530032D15Rik	protein_coding	381287	RIKEN cDNA A530032D15Rik gene	0	0.0245388	0	0	0.0228972	0	0	0	0.0235515	0.023454	0.0236187	0.0232401
NC_000067.7	85083814	85091759	+	1876	gene-A530040E14Rik	A530040E14Rik	lncRNA	621875	RIKEN cDNA A530040E14 gene	0.0385961	0	0	0.0338129	0	0	0.0370448	0	0	0.0342933	0	0
NC_000067.7	85132922	85286736	-	3369	gene-Gm38510	Gm38510	protein_coding	102638555	predicted gene%2C 38510	0	0.0199792	0.0207624	0	0	0	0	0	0	0	0	0
NC_000067.7	85148753	85250268	+	653	gene-Gm53253	Gm53253	protein_coding	118567331	predicted gene%2C 53253	0.110882	0.103078	0	0.0971408	0	0	0	0	0.0989307	0.098521	0.0992129	0.0976227
NC_000067.7	85169849	85170531	+	206	gene-Gm53568	Gm53568	lncRNA	118567761	predicted gene%2C 53568	0.351486	0	0	0	0	0	0	0.30058	0	0.312302	0.628991	0
NC_000067.7	85177313	85193119	+	3330	gene-Gm7609	Gm7609	protein_coding	665378	predicted pseudogene 7609	0	0	0.0210055	0	0	0	0	0	0	0	0	0
NC_000067.7	85219007	85260602	-	6476	gene-C130026I21Rik	C130026I21Rik	protein_coding	620078	RIKEN cDNA C130026I21 gene	0.0111807	0.0207875	0.0216024	0.0293853	0.0484922	0.019949	0.0214627	0.0573682	0.00997556	0.0496712	0.0300121	0.0492184
NC_000067.7	85250516	85254756	+	585	gene-LOC118567760	LOC118567760	protein_coding	118567760	sp110 nuclear body protein-like	0	0	0	0	0	0	0	0	0	0	0.110745	0
NC_000067.7	85257384	85267618	+	1213	gene-Gm53567	Gm53567	protein_coding	118567759	predicted gene%2C 53567	0	0	0	0	0	0	0	0	0	0	0	0
NC_000067.7	85291128	85305100	-	1397	gene-Gm2619	Gm2619	transcribed_pseudogene	108167347	predicted gene 2619	0	0	0	0	0	0	0	0	0	0	0	0
NC_000067.7	85304553	85483402	+	3849	gene-Gm7592	Gm7592	protein_coding	101055758	predicted gene 7592	0	0	0.0181731	0	0	0	0	0	0	0	0	0
NC_000067.7	85425706	85441068	+	1130	gene-Gm2427	Gm2427	protein_coding	100039794	predicted gene 2427	0.0640763	0.178699	0.0619013	0.0561354	0.0555815	0.0571637	0.246004	0.109592	0.114339	0.170799	0.229331	0.112828
NC_000067.7	85498462	85538571	-	3398	gene-Sp110	Sp110	protein_coding	109032	Sp110 nuclear body protein	0.511403	0.455599	0.473459	0.298684	0.499056	0.589301	0.470397	0.346224	0.570351	0.567989	0.591044	0.337686
NC_000067.7	85515212	85572761	+	3550	gene-Sp140	Sp140	protein_coding	434484	Sp140 nuclear body protein	0.530299	0.398171	0.275853	0.3395	0.371535	0.254741	0.508986	0.313957	0.618721	0.579914	0.547488	0.700326
NC_000067.7	85577683	85637719	+	5034	gene-Sp100	Sp100	protein_coding	20684	nuclear antigen Sp100	0.115067	0.187195	0.111162	0.0882063	0.124766	0.166813	0.138053	0.0984019	0.179663	0.0766796	0.244524	0.0506537
NC_000067.7	85644804	85664377	-	2389	gene-A630001G21Rik	A630001G21Rik	protein_coding	319997	RIKEN cDNA A630001G21 gene	2.15188	1.49327	1.90316	1.43381	1.39338	2.00085	1.01815	1.37368	1.5684	2.04663	1.59999	1.12072
NC_000067.7	85679669	85679795	+	127	gene-Mir8096	Mir8096	miRNA	102466882	microRNA 8096	0	0	0	0	0	0	0	0	0	0	0	0
NC_000067.7	85702992	85712415	+	821	gene-9930111H07Rik	9930111H07Rik	lncRNA	77762	RIKEN cDNA 9930111H07 gene	0	0	0	0	0	0	0	0	0	0	0	0
NC_000067.7	85721148	85779298	+	5349	gene-Cab39	Cab39	protein_coding	12283	calcium binding protein 39	89.7057	93.3957	95.5008	94.432	97.0581	97.4782	92.6225	93.0006	85.7733	92.7187	89.0097	89.2753
NC_000067.7	85822231	85836419	+	2024	gene-Itm2c	Itm2c	protein_coding	64294	integral membrane protein 2C	520.938	529.4	532.493	449.923	539.57	548.068	565.343	433.313	525.368	498.971	496.33	423.431
NC_000067.7	85842543	85849276	+	1303	gene-Gm32302	Gm32302	lncRNA	102634803	predicted gene%2C 32302	0	0.0516576	0	0.0486822	0.0964039	0.0991481	0.0533355	0.0475206	0.148738	0	0.0497207	0.0978475
NC_000067.7	85843983	85853059	-	529	gene-Gm51745	Gm51745	lncRNA	115487358	predicted gene%2C 51745	0	0	0	0	0	0	0	0	0	0	0	0
NC_000067.7	85856204	85859477	+	1148	gene-4933407L21Rik	4933407L21Rik	lncRNA	71141	RIKEN cDNA 4933407L21 gene	3.15358	3.69383	2.68095	1.98919	4.26738	4.10752	3.39005	3.55983	2.92621	3.4745	3.4989	3.16517
NC_000067.7	85860927	85924781	-	7109	gene-Gpr55	Gpr55	protein_coding	227326	G protein-coupled receptor 55	0.0305554	0.0284048	0	0	0.0353395	0.0272591	0.0195516	0.02613	0.00908732	0.0452484	0	0.0179343
NC_000067.7	85885037	85901092	+	833	gene-Gm41905	Gm41905	lncRNA	105246647	predicted gene%2C 41905	0	0	0	0	0	0	0	0	0	0	0	0
NC_000067.7	85931348	85935843	-	434	gene-Gm53569	Gm53569	lncRNA	118567763	predicted gene%2C 53569	0.166835	0	0	0	0	0.297673	0	0	0.297704	0.148235	0.298553	0
NC_000067.7	85945728	85957683	+	2916	gene-Spata3	Spata3	protein_coding	70060	spermatogenesis associated 3	0.869073	0.623239	0.887549	0.935397	1.16309	1.01899	0.786479	1.04048	1.0634	0.970749	0.822045	1.02748
NC_000067.7	85973585	85983178	+	3331	gene-2810459M11Rik	2810459M11Rik	protein_coding	72792	RIKEN cDNA 2810459M11 gene	75.4059	78.9289	77.3612	86.0373	71.7068	73.2245	72.417	77.6269	94.042	91.1997	90.9844	107.937
NC_000067.7	85992341	86067017	+	3256	gene-Psmd1	Psmd1	protein_coding	70247	proteasome %28prosome%2C macropain%29 26S subunit%2C non-ATPase%2C 1	215.551	224.566	236.957	253.634	222.371	218.96	216.087	234.061	228.606	228.568	229.895	248.882
NC_000067.7	86015023	86015144	+	122	gene-Gm22786	Gm22786	snoRNA	115485822	predicted gene%2C 22786	0	0	1.1467	1.03988	0	0	0	0.507536	0.529522	0	0.531033	0
NC_000067.7	86025268	86043960	-	7879	gene-Htr2b	Htr2b	protein_coding	15559	5-hydroxytryptamine %28serotonin%29 receptor 2B	0.128657	0.136687	0.106534	0.0322036	0.135515	0.0491903	0.132306	0.0628703	0.0655939	0.0489916	0.139785	0.048545
NC_000067.7	86030339	86038963	+	8013	gene-Gm53570	Gm53570	lncRNA	118567764	predicted gene%2C 53570	0.144577	0.184802	0.174587	0.205823	0.313526	0.145103	0.0520375	0.108183	0.185429	0.176632	0.177873	0.175022
NC_000067.7	86082436	86207491	+	32503	gene-Armc9	Armc9	protein_coding	78795	armadillo repeat containing 9	1.81556	1.78717	1.85077	1.88135	1.79322	1.82837	1.72334	1.93742	2.01738	1.9536	2.10485	2.077
NC_000067.7	86173939	86184507	-	2382	gene-Gm46098	Gm46098	lncRNA	108167633	predicted gene%2C 46098	0	0.0282577	0	0	0	0	0	0	0	0	0	0
NC_000067.7	86209194	86229492	-	3488	gene-Gm16341	Gm16341	lncRNA	102634967	predicted gene 16341	0	0	0	0	0	0	0	0	0	0	0	0
NC_000067.7	86230785	86231782	-	653	gene-Gm28626	Gm28626	lncRNA	102635143	predicted gene 28626	0	0	0	0	0	0	0	0	0	0.098521	0	0.0976227
NC_000067.7	86230943	86235027	+	2595	gene-B3gnt7	B3gnt7	protein_coding	227327	UDP-GlcNAc:betaGal beta-1%2C3-N-acetylglucosaminyltransferase 7	0.334826	0.181568	0.215641	0.195554	0.242031	0.746763	0.535615	0.381777	0.174263	0.223124	0.17476	0.343918
NC_000067.7	86250957	86253155	+	515	gene-Gm5258	Gm5258	protein_coding	383538	predicted gene 5258	0	0	0	0	0	0	0	0	0	0	0	0
NC_000067.7	86272441	86287177	-	8770	gene-Ncl	Ncl	protein_coding	17975	nucleolin	172.206	179.442	181.26	201.546	168.591	168.035	159.524	194.082	183.559	177.436	177.397	209.422
NC_000067.7	86278892	86279007	-	116	gene-Snora75	Snora75	snoRNA	100303740	small nucleolar RNA%2C H/ACA box 75	2.49677	1.16051	0.603004	0	1.08288	3.89798	3.59463	3.73651	3.89838	6.10066	5.585	2.19819
NC_000067.7	86279703	86279849	-	147	gene-Mir3535	Mir3535	miRNA	102465895	microRNA 3535	1.47768	0	0.47584	0.863034	2.99081	2.63653	3.7821	2.94854	1.3184	2.18824	2.64433	2.60194
NC_000067.7	86283982	86284049	-	68	gene-Snord82	Snord82	snoRNA	80828	small nucleolar RNA%2C C/D box 82	1.0648	0	0	0	0	0.949927	0	0	0	0	0	0
NC_000067.7	86287306	86296229	+	1799	gene-C130036L24Rik	C130036L24Rik	lncRNA	319336	RIKEN cDNA C130036L24 gene	0.764713	0.673473	0.738755	0.952023	1.18702	1.22081	0.811239	0.998145	0.682286	1.07283	1.08037	1.34653
NC_000067.7	86313964	86317083	-	1387	gene-Nmur1	Nmur1	protein_coding	14767	neuromedin U receptor 1	0	0	0	0	0.0452827	0	0	0	0	0.0463837	0.0467095	0
NC_000067.7	86354051	86355771	+	1721	gene-Tex44	Tex44	protein_coding	71863	testis expressed 44	0.0420722	0	0	0	0	0	0	0.0359787	0	0	0	0
NC_000067.7	86357733	86369247	-	591	gene-Gm32700	Gm32700	lncRNA	102635333	predicted gene%2C 32700	0	0	0.236712	0	0.106273	0	0	0.104771	0	0.108857	0	0.107864
NC_000067.7	86384374	86392135	-	1172	gene-Gm32758	Gm32758	lncRNA	102635408	predicted gene%2C 32758	0	0	0	0	0	0	0	0	0.0551209	0	0	0.0543922
NC_000067.7	86392358	86400588	-	1942	gene-Gm41907	Gm41907	lncRNA	105246649	predicted gene%2C 41907	0	0	0	0	0	0	0	0	0	0	0	0
NC_000067.7	86454442	86458434	+	1226	gene-Ptma	Ptma	protein_coding	19231	prothymosin alpha	1008.79	1039.79	993.314	1292.93	1090.47	1109.97	1030.54	1375.66	1010.39	975.141	967.775	1216.04
NC_000067.7	86470734	86510507	-	1554	gene-Pde6d	Pde6d	protein_coding	18582	phosphodiesterase 6D%2C cGMP-specific%2C rod%2C delta	91.6959	94.8142	97.4507	112.089	96.5952	98.6799	97.536	107.701	91.5399	89.8774	93.0518	99.1083
NC_000067.7	86510363	86534550	+	3099	gene-Cops7b	Cops7b	protein_coding	26895	COP9 signalosome subunit 7B	17.8504	16.5288	18.0345	18.5038	17.1661	18.6552	19.6222	19.6208	17.9276	19.0989	17.477	18.5339
NC_000067.7	86554787	86571965	+	783	gene-Gm41908	Gm41908	lncRNA	105246650	predicted gene%2C 41908	0	0	0	0	0	0	0	0	0	0	0	0
NC_000067.7	86594015	86598295	-	1042	gene-Nppc	Nppc	protein_coding	18159	natriuretic peptide type C	8.96392	8.78516	9.33094	6.81813	7.8961	7.74892	8.67034	4.93216	7.00576	6.97674	8.82881	6.54606
NC_000067.7	86629646	86977819	+	6300	gene-Dis3l2	Dis3l2	protein_coding	208718	DIS3 like 3%27-5%27 exoribonuclease 2	9.95298	9.25243	10.0815	11.0253	9.83978	9.16634	9.78461	10.4378	11.9052	11.3657	11.7232	12.1424
NC_000067.7	86850662	86855827	-	895	gene-Gm41909	Gm41909	lncRNA	105246651	predicted gene%2C 41909	0	0	0	0	0	0	0	0	0	0	0	0
NC_000067.7	86984227	86995259	-	594	gene-Gm28375	Gm28375	lncRNA	102635655	predicted gene 28375	0	0	0	0	0	0	0	0	0	0	0	0
NC_000067.7	86999141	87000488	+	1237	gene-Gm41910	Gm41910	lncRNA	105246652	predicted gene%2C 41910	0.117067	0.108828	0	0	0.0507737	0.0522191	0	0	0.0522245	0	0	0
NC_000067.7	87007984	87025733	+	1948	gene-Gm29371	Gm29371	lncRNA	102635830	predicted gene 29371	0	0	0	0	0	0	0	0	0	0	0	0
NC_000067.7	87014412	87023656	-	2234	gene-Alppl2	Alppl2	protein_coding	11650	alkaline phosphatase%2C placental-like 2	0	0	0	0	0	0	0	0	0	0	0	0
NC_000067.7	87025724	87029328	-	2337	gene-Alpi	Alpi	protein_coding	76768	alkaline phosphatase%2C intestinal	0	0	0	0	0.0268751	0	0	0	0	0	0	0.0272776
NC_000067.7	87052676	87056450	+	2550	gene-Akp3	Akp3	protein_coding	11648	alkaline phosphatase 3%2C intestine%2C not Mn requiring	0.0283946	0	0.0274308	0	0	0	0	0	0.050668	0	0	0.0499982
NC_000067.7	87070596	87084807	-	6103	gene-Ecel1	Ecel1	protein_coding	13599	endothelin converting enzyme-like 1	0.201689	0.22058	0.148997	0.0831499	0.185241	0.169346	0.170808	0.0202915	0.20112	0.115955	0.11677	0.0522265
NC_000067.7	87070625	87076353	+	435	gene-Gm51638	Gm51638	lncRNA	115487106	predicted gene%2C 51638	0.166451	0.309471	0.321602	0	0.144384	0	0	0	0.14851	0	0	0.146546
NC_000067.7	87077567	87103201	+	3080	gene-Gm33292	Gm33292	lncRNA	102636138	predicted gene%2C 33292	0	0	0	0	0	0	0	0	0	0	0	0
NC_000067.7	87111002	87116127	+	2257	gene-Prss56	Prss56	protein_coding	69453	protease%2C serine 56	0	0	0	0.028105	0	0	0.123165	0.109738	0	0.0570086	0.0287045	0.0564888
NC_000067.7	87118319	87127792	+	2965	gene-Chrnd	Chrnd	protein_coding	11447	cholinergic receptor%2C nicotinic%2C delta polypeptide	0.0244203	0	0	0	0	0	0	0	0	0	0	0
NC_000067.7	87133533	87139365	+	1918	gene-Chrng	Chrng	protein_coding	11449	cholinergic receptor%2C nicotinic%2C gamma polypeptide	0.0755018	0	0	0	0	0	0	0	0	0	0	0
NC_000067.7	87141633	87168210	+	8237	gene-Eif4e2	Eif4e2	protein_coding	26987	eukaryotic translation initiation factor 4E member 2	21.6507	22.5864	21.179	23.2724	20.8544	20.852	21.2614	23.0628	22.9012	22.5877	22.1957	24.0998
NC_000067.7	87167238	87174458	-	7013	gene-Gm53571	Gm53571	lncRNA	118567765	predicted gene%2C 53571	0.0825966	0.0479893	0.0598447	0.0633154	0.143293	0.110529	0.0495481	0.0882923	0.0460586	0.0642149	0.0646659	0.0999892
NC_000067.7	87178870	87178970	+	101	gene-Gm26187	Gm26187	pseudogene	115487620	predicted gene%2C 26187	0.716893	0	0	0	0	0	0	0	0	0	0.641446	0
NC_000067.7	87192075	87238563	+	1866	gene-Efhd1	Efhd1	protein_coding	98363	EF hand domain containing 1	19.3238	17.8194	21.7417	14.7874	19.4547	18.8316	18.8451	17.9188	15.8562	17.8246	17.0124	16.7739
NC_000067.7	87221554	87237443	-	780	gene-Gm41911	Gm41911	lncRNA	105246653	predicted gene%2C 41911	0	0	0	0	0	0	0	0	0	0	0	0
NC_000067.7	87254653	87378532	+	6161	gene-Gigyf2	Gigyf2	protein_coding	227331	GRB10 interacting GYF protein 2	22.0121	24.7127	24.3531	24.9572	23.7833	23.0974	23.1015	27.1657	26.7068	25.4893	25.5001	27.554
NC_000067.7	87269177	87269283	-	107	gene-Gm22549	Gm22549	snRNA	115487582	predicted gene%2C 22549	0	0	0	0	0	0	0	0	0	0	0	0
NC_000067.7	87309133	87322451	-	6225	gene-Kcnj13	Kcnj13	protein_coding	100040591	potassium inwardly-rectifying channel%2C subfamily J%2C member 13	0.197736	0.291946	0.213497	0.275131	0.221969	0.238664	0.156296	0.258619	0.238689	0.27904	0.270592	0.307218
NC_000067.7	87397734	87403204	+	555	gene-Snorc	Snorc	protein_coding	73234	secondary ossification center associated regulator of chondrocyte maturation	0	0	0	0	0	0	0	0	0	0	0	0
NC_000067.7	87404551	87501661	-	3967	gene-Ngef	Ngef	protein_coding	53972	neuronal guanine nucleotide exchange factor	4.6908	3.93645	4.17892	2.6064	4.0056	4.31502	4.08182	3.02807	4.41318	4.4922	4.4421	2.73181
NC_000067.7	87471342	87472438	-	1097	gene-Gm6153	Gm6153	pseudogene	620454	predicted gene 6153	0.132008	0.122716	0.127527	0.28912	0.114507	0.17665	0	0.338666	0.117779	0.117291	0.118115	0.232444
NC_000067.7	87478783	87496041	+	1341	gene-Gm46099	Gm46099	lncRNA	108167634	predicted gene%2C 46099	0	0	0	0	0	0	0	0	0	0	0	0
NC_000067.7	87501749	87525567	+	2218	gene-Neu2	Neu2	protein_coding	23956	neuraminidase 2	0	0	0.0315367	0	0.028317	0.0291231	0	0	0	0.0290055	0.0292092	0
NC_000067.7	87548034	87648232	+	5165	gene-Inpp5d	Inpp5d	protein_coding	16331	inositol polyphosphate-5-phosphatase D	2.4112	2.85399	2.6273	2.75101	2.77251	2.70136	2.69104	1.70233	3.76479	4.12287	3.49958	2.53016
NC_000067.7	87627495	87652630	-	742	gene-Gm33470	Gm33470	lncRNA	102636392	predicted gene%2C 33470	0	0.0907141	0	0	0	0	0	0.0834493	0	0.0867038	0.0873127	0
NC_000067.7	87656290	87683468	-	3283	gene-Gm33517	Gm33517	lncRNA	102636458	predicted gene%2C 33517	0.0220549	0.0205025	0	0	0.038262	0	0.0211685	0.0565818	0	0	0	0
NC_000067.7	87683730	87720150	+	3308	gene-Atg16l1	Atg16l1	protein_coding	77040	autophagy related 16-like 1 %28S. cerevisiae%29	14.3368	13.5108	11.4819	11.793	14.0689	12.4777	13.3194	13.6642	19.5485	20.8289	20.936	23.8957
NC_000067.7	87704660	87704931	+	272	gene-Gm25395	Gm25395	ncRNA	115485773	predicted gene%2C 25395	0.532399	0.247463	0	0	0.461817	0.474963	0	0.227645	0	0.236523	0	0.234366
NC_000067.7	87708329	87713598	-	3332	gene-Gm53572	Gm53572	lncRNA	118567766	predicted gene%2C 53572	0.0217306	0	0	0	0.0188497	0	0	0	0	0	0	0
NC_000067.7	87712293	87712540	+	248	gene-Scarna6	Scarna6	ncRNA	100217415	small Cajal body-specific RNA 6	0	0.542821	0.28205	0.255778	0	0.520928	0.560453	0.9987	0.260491	0.518824	0.522468	0
NC_000067.7	87731402	87772880	+	3695	gene-Sag	Sag	protein_coding	20215	S-antigen%2C retina and pineal gland %28arrestin%29	0.156766	0.0182165	0.0189306	0.0343345	0.101987	0.0349635	0.112849	0.100546	0.0349671	0.104467	0.263002	0.103514
NC_000067.7	87780942	87872900	+	17540	gene-Dgkd	Dgkd	protein_coding	227333	diacylglycerol kinase%2C delta	7.66168	7.2951	7.605	8.37576	7.05416	7.45016	7.54393	8.11236	7.06052	7.68783	7.95974	8.48636
NC_000067.7	87781069	87782021	-	841	gene-Gm19582	Gm19582	lncRNA	100503175	predicted gene%2C 19582	0.0860954	0	0	0	0	0.0768074	0	0.0736259	0.0768154	0	0	0
NC_000067.7	87872841	87936308	-	8770	gene-Usp40	Usp40	protein_coding	227334	ubiquitin specific peptidase 40	12.8383	13.5387	13.5271	15.8763	12.4254	12.7349	12.56	15.2927	12.552	13.4977	13.2305	14.5231
NC_000067.7	87983133	88147724	+	3242	gene-Ugt1a10	Ugt1a10	protein_coding	394430	UDP glycosyltransferase 1 family%2C polypeptide A10	1.13902	1.05885	1.20824	0.567414	1.00739	1.11577	1.17899	0.553875	1.09596	1.03189	1.01915	0.471913
NC_000067.7	87983133	87984062	+	930	gene-Gm38421	Gm38421	pseudogene	100418104	predicted gene%2C 38421	0	0	0	0	0	0	0	0	0	0	0	0
NC_000067.7	87998501	88147724	+	3216	gene-Ugt1a9	Ugt1a9	protein_coding	394434	UDP glucuronosyltransferase 1 family%2C polypeptide A9	1.19326	1.06741	1.23976	0.572001	1.0546	1.14487	1.16691	0.558353	1.10482	1.06023	1.02739	0.495551
NC_000067.7	88015550	88146720	+	2206	gene-Ugt1a8	Ugt1a8	protein_coding	613123	UDP glucuronosyltransferase 1 family%2C polypeptide A8	1.67394	1.52561	1.77566	0.833888	1.48049	1.66905	1.73268	0.81399	1.58137	1.54565	1.52714	0.722435
NC_000067.7	88022723	88147724	+	3294	gene-Ugt1a7c	Ugt1a7c	protein_coding	394432	UDP glucuronosyltransferase 1 family%2C polypeptide A7C	1.62661	1.34865	1.5714	0.866571	1.5063	1.45113	1.47685	0.845893	1.51012	1.40621	1.43576	0.735401
NC_000067.7	88030979	88146720	+	2293	gene-Ugt1a6b	Ugt1a6b	protein_coding	394435	UDP glucuronosyltransferase 1 family%2C polypeptide A6B	5.39968	4.99026	6.00953	2.5174	5.09469	5.43691	6.00097	2.64636	5.12757	4.96605	5.62251	2.50209
NC_000067.7	88054440	88055332	+	893	gene-Gm15372	Gm15372	pseudogene	100418105	predicted gene 15372	0	0	0.0783297	0	0	0	0	0	0	0	0	0
NC_000067.7	88062531	88147724	+	3302	gene-Ugt1a6a	Ugt1a6a	protein_coding	94284	UDP glucuronosyltransferase 1 family%2C polypeptide A6A	5.13115	4.68845	5.50775	2.47815	4.71719	4.96885	5.3669	2.32526	5.12588	4.73447	4.70886	1.81474
NC_000067.7	88093734	88147724	+	3208	gene-Ugt1a5	Ugt1a5	protein_coding	394433	UDP glucuronosyltransferase 1 family%2C polypeptide A5	1.1511	1.04909	1.22105	0.573428	1.01807	1.12759	1.16982	0.559745	1.08744	1.04282	1.02995	0.476915
NC_000067.7	88128333	88147724	+	3206	gene-Ugt1a2	Ugt1a2	protein_coding	22236	UDP glucuronosyltransferase 1 family%2C polypeptide A2	1.15181	1.04975	1.22181	0.573785	1.01871	1.1283	1.17055	0.560094	1.08811	1.04347	1.0306	0.477213
NC_000067.7	88132454	88133470	-	1017	gene-Dnajb3	Dnajb3	protein_coding	15504	DnaJ heat shock protein family %28Hsp40%29 member B3	4.34295	4.36819	4.40187	5.30167	5.37288	5.52583	5.46675	5.23605	5.97106	5.0607	5.86068	5.5787
NC_000067.7	88139681	88147724	+	3229	gene-Ugt1a1	Ugt1a1	protein_coding	394436	UDP glucuronosyltransferase 1 family%2C polypeptide A1	1.14361	1.04227	1.2131	0.569698	1.0309	1.12026	1.16221	0.556105	1.08036	1.03604	1.04332	0.473813
NC_000067.7	88154713	88190011	+	8603	gene-Mroh2a	Mroh2a	protein_coding	100040766	maestro heat-like repeat family member 2A	0.00841639	0.007824	0	0.0294934	0.0292024	0.00750843	0	0	0.0450553	0.0373906	0.00753063	0
NC_000067.7	88186578	88205366	-	8504	gene-Hjurp	Hjurp	protein_coding	381280	Holliday junction recognition protein	31.5202	30.1565	27.5056	33.7305	27.9766	29.1832	28.4637	36.5735	41.9182	44.9976	45.8622	54.9096
NC_000067.7	88234457	88318909	+	6371	gene-Trpm8	Trpm8	protein_coding	171382	transient receptor potential cation channel%2C subfamily M%2C member 8	0.011365	0	0	0.019913	0.00985828	0.0202778	0.0218164	0.0194379	0.0202799	0	0.0203378	0.0100059
NC_000067.7	88334688	88356022	+	980	gene-Spp2	Spp2	protein_coding	75396	secreted phosphoprotein 2	0	0	0	0	0	0	0	0	0	0	0	0
NC_000067.7	88371691	88390341	-	607	gene-Gm29538	Gm29538	lncRNA	102636980	predicted gene 29538	0.119285	0	0.230473	0.209005	0.103471	0.106417	0	0.510044	0	0.317961	0.320195	0.210042
NC_000067.7	88387897	88425016	+	3563	gene-Gm28888	Gm28888	lncRNA	102636823	predicted gene 28888	0	0	0	0	0	0	0	0	0	0	0	0
NC_000067.7	88427593	88437788	-	1957	gene-Glrp1	Glrp1	protein_coding	14659	glutamine repeat protein 1	0.295989	0.0343944	0.107228	0	0.0962807	0.0330072	0.0355116	0.0632799	0.0660212	0.131496	0.165524	0
NC_000067.7	88479239	88489888	+	2622	gene-Gm19589	Gm19589	lncRNA	100503197	predicted gene%2C 19589	0.0276149	0	0	0	0.0479078	0	0	0	0	0	0.0494173	0
NC_000067.7	88494428	88497696	-	1242	gene-Gm41912	Gm41912	lncRNA	105246654	predicted gene%2C 41912	0.0582981	0.0541947	0	0.102146	0.202277	0.156027	0.11191	0.0498546	0	0	0	0
NC_000067.7	88625947	88629913	-	3967	gene-Arl4c	Arl4c	protein_coding	320982	ADP-ribosylation factor-like 4C	73.6839	75.8784	74.7269	80.3985	69.6625	71.3199	72.9998	70.7226	77.0596	83.5193	82.8647	89.3463
NC_000067.7	88682612	88683455	+	476	gene-Platr5	Platr5	lncRNA	78650	pluripotency associated transcript 5	0	0.141407	0	0	0	0	0	0	0	0	0	0.133924
NC_000067.7	88859966	88861298	+	1333	gene-Gm4753	Gm4753	pseudogene	208347	predicted gene 4753	0	0	0	0	0	0	0	0	0	0.0482627	0	0
NC_000067.7	88907467	88943900	-	7252	gene-Gm34194	Gm34194	lncRNA	102637364	predicted gene%2C 34194	0	0	0	0	0	0.0089072	0	0.00853825	0	0	0	0
NC_000067.7	88943835	88949932	+	603	gene-1700067G17Rik	1700067G17Rik	lncRNA	73475	RIKEN cDNA 1700067G17 gene	0	0	0	0	0	0	0	0	0	0	0	0
NC_000067.7	88998061	89082809	+	5455	gene-Sh3bp4	Sh3bp4	protein_coding	98402	SH3-domain binding protein 4	56.6374	60.3753	62.2804	59.0025	51.9382	52.1852	55.1128	49.9214	69.7178	75.373	72.8026	75.1182
NC_000067.7	89029977	89031775	-	1562	gene-Gm34331	Gm34331	lncRNA	102637553	predicted gene%2C 34331	0.463548	0.0861842	0.223907	0.365491	0.241256	0.289478	0.133475	0.0396411	0.372225	0.164748	0.0829527	0.244869
NC_000067.7	89288064	89333855	-	591	gene-C030007H22Rik	C030007H22Rik	lncRNA	77331	RIKEN cDNA C030007H22 gene	0	0	0	0	0	0	0	0	0	0	0	0
NC_000067.7	89315418	89322029	+	1375	gene-Gm41913	Gm41913	lncRNA	105246655	predicted gene%2C 41913	0	0	0	0	0	0	0	0	0	0	0	0
NC_000067.7	89382533	89823004	+	9581	gene-Agap1	Agap1	protein_coding	347722	ArfGAP with GTPase domain%2C ankyrin repeat and PH domain 1	26.9643	30.8764	32.7073	33.4809	26.0118	26.1589	26.1853	28.1775	30.3286	28.5915	28.7517	33.4673
NC_000067.7	89482230	89508649	-	9150	gene-Gm41914	Gm41914	lncRNA	105246657	predicted gene%2C 41914	0.0158265	0.00735627	0.0458678	0.0138651	0.00686416	0.0141191	0.037976	0.0135343	0	0.0210932	0.0212413	0.0139339
NC_000067.7	89604229	89611614	-	3611	gene-4933400F21Rik	4933400F21Rik	lncRNA	74403	RIKEN cDNA 4933400F21 gene	0.0401031	0.0372805	0	0	0.0173933	0	0.0192457	0	0	0	0	0.0353075
NC_000067.7	89855684	89858898	-	2126	gene-Gbx2	Gbx2	protein_coding	14472	gastrulation brain homeobox 2	1.66882	1.36139	1.15155	0.566899	1.29986	1.24572	1.47099	0.640746	2.15744	2.26955	1.85887	1.19939
NC_000067.7	89857930	89862331	+	1524	gene-LOC102637806	LOC102637806	protein_coding	102637806	uncharacterized LOC102637806	0.617638	0.574165	0.504877	0.499472	0.288484	0.423852	0.456011	0.284407	0.593454	0.337712	0.425105	0.125487
NC_000067.7	89880313	89942388	-	2636	gene-Asb18	Asb18	protein_coding	208372	ankyrin repeat and SOCS box-containing 18	0	0	0	0	0	0	0	0	0	0	0	0
NC_000067.7	89890242	89894241	-	2052	gene-Gm41915	Gm41915	lncRNA	105246658	predicted gene%2C 41915	0	0	0	0	0	0	0	0	0	0	0	0
NC_000067.7	89932383	89935083	+	1574	gene-Gm34616	Gm34616	lncRNA	102637925	predicted gene%2C 34616	0	0	0	0	0	0	0	0	0	0	0	0
NC_000067.7	89969854	90081158	-	3272	gene-Iqca	Iqca	protein_coding	74918	IQ motif containing with AAA domain	0.0442581	0.0411429	0.106889	0.0193866	0.0383907	0.0197418	0.0849586	0.151392	0.0592314	0.019662	0.0396003	0.0194828
NC_000067.7	90081214	90087177	+	1388	gene-4930434B07Rik	4930434B07Rik	lncRNA	73973	RIKEN cDNA 4930434B07 gene	0	0.0484941	0.0503951	0	0.0905002	0	0	0	0	0	0.0466758	0
NC_000067.7	90131702	90143446	+	2332	gene-Ackr3	Ackr3	protein_coding	12778	atypical chemokine receptor 3	5.30937	6.32112	5.27913	3.69935	5.11722	4.4873	5.5132	3.37211	5.70667	5.71063	5.25067	4.81114
NC_000067.7	90176098	90218492	+	4989	gene-2700003A03Rik	2700003A03Rik	lncRNA	102638195	RIKEN cDNA 2700003A03 gene	0.0145132	0.0269833	0.0280411	0.0127146	0	0.025895	0.0278597	0	0.077693	0.0386856	0.0259716	0.0127776
NC_000067.7	90265375	90379504	+	1821	gene-Gm34992	Gm34992	lncRNA	102638421	predicted gene%2C 34992	0	0	0.0384121	0.0348341	0	0	0	0	0	0	0	0
NC_000067.7	90381252	90431678	-	1071	gene-Gm28722	Gm28722	lncRNA	105246660	predicted gene 28722	0	0	0	0	0	0	0	0	0	0	0	0
NC_000067.7	90434448	90452633	+	4141	gene-Gm35048	Gm35048	lncRNA	102638497	predicted gene%2C 35048	0	0	0	0	0	0	0.0167824	0	0.0156005	0	0.03129	0
NC_000067.7	90466717	90475593	-	538	gene-Gm35141	Gm35141	lncRNA	108167648	predicted gene%2C 35141	0	0	0	0	0	0	0	0	0	0	0	0
NC_000067.7	90475775	90510509	-	746	gene-Gm41917	Gm41917	lncRNA	105246662	predicted gene%2C 41917	0	0	0	0	0	0	0	0.0830019	0	0	0	0
NC_000067.7	90510585	90511014	+	353	gene-Gm35192	Gm35192	lncRNA	102638691	predicted gene%2C 35192	0	0	0	0	0	0	0	0	0	0	0	0
NC_000067.7	90531147	90541063	+	1843	gene-Cops8	Cops8	protein_coding	108679	COP9 signalosome subunit 8	93.8963	96.5639	94.884	96.0615	94.6026	97.3306	96.0049	94.7101	106.139	103.57	102.751	102.487
NC_000067.7	90576800	90581668	+	2765	gene-Gm35242	Gm35242	lncRNA	102638753	predicted gene%2C 35242	0	0.0243435	0	0	0	0	0	0.022394	0	0	0	0
NC_000067.7	90588683	90607377	+	1437	gene-Gm9991	Gm9991	lncRNA	433332	predicted gene 9991	0	0	0	0	0	0	0	0	0	0	0	0
NC_000067.7	90614567	90631612	-	586	gene-Gm35332	Gm35332	lncRNA	102638873	predicted gene%2C 35332	0	0	0	0	0	0	0	0	0	0	0	0
NC_000067.7	90686484	90691736	-	3363	gene-Gm41918	Gm41918	lncRNA	105246663	predicted gene%2C 41918	0	0	0	0.018862	0	0	0	0	0	0	0	0
NC_000067.7	90694582	90771710	-	10858	gene-Col6a3	Col6a3	protein_coding	12835	collagen%2C type VI%2C alpha 3	0.960259	1.10964	1.08227	0.22784	0.87923	0.957801	1.01767	0.165377	1.29108	1.01911	0.942733	0.187873
NC_000067.7	90815589	90836959	-	1431	gene-Gm35381	Gm35381	lncRNA	102638944	predicted gene%2C 35381	0	0	0	0.0443277	0	0	0	0	0.0451445	0.089915	0.0452733	0.0445476
NC_000067.7	90842750	90878864	+	4556	gene-Mlph	Mlph	protein_coding	171531	melanophilin	0.12714	0.147739	0.19959	0.0835377	0.110285	0.0708901	0.137284	0.135907	0.184333	0.155328	0.127979	0.0979441
NC_000067.7	90879545	90881848	+	469	gene-Prlh	Prlh	protein_coding	623503	prolactin releasing hormone	0	0	0	0	0	0	0	0	0	0	0	0
NC_000067.7	90885855	90897395	-	2003	gene-Rab17	Rab17	protein_coding	19329	RAB17%2C member RAS oncogene family	0.795275	0.436859	0.698437	1.23509	0.407635	0.451488	0.798008	1.32927	0.64505	0.449665	0.485168	0.827478
NC_000067.7	90924652	91056666	+	12092	gene-Lrrfip1	Lrrfip1	protein_coding	16978	leucine rich repeat %28in FLII%29 interacting protein 1	39.5923	38.1526	37.2534	34.7853	31.6685	33.3445	32.656	33.0131	40.1864	41.6268	40.2904	38.8169
NC_000067.7	91072695	91098521	+	4025	gene-Rbm44	Rbm44	protein_coding	329207	RNA binding motif protein 44	0	0	0	0.0157597	0.0156043	0.0160485	0.0172661	0.0153837	0	0	0	0
NC_000067.7	91075173	91075467	+	295	gene-Gm35443	Gm35443	pseudogene	102639030	predicted gene%2C 35443	0	0	0	0	0	0	0	0	0	0	0	0
NC_000067.7	91107544	91152918	+	5991	gene-Ramp1	Ramp1	protein_coding	51801	receptor %28calcitonin%29 activity modifying protein 1	25.4769	27.8407	25.8498	18.4126	26.2614	25.5534	27.2486	16.8777	27.1196	23.9575	25.5749	17.4186
NC_000067.7	91177412	91214243	+	2461	gene-Ube2f	Ube2f	protein_coding	67921	ubiquitin-conjugating enzyme E2F %28putative%29	61.2555	62.5782	59.6026	56.6283	64.2108	58.3481	61.8151	55.3274	68.3555	68.0724	67.208	64.447
NC_000067.7	91218053	91225305	+	7253	gene-Gm7785	Gm7785	pseudogene	102639127	predicted gene 7785	2.87508	3.19242	2.98002	2.53627	3.03081	3.08147	2.84577	2.72333	3.65183	3.53026	3.56399	3.19925
NC_000067.7	91226017	91248797	+	2734	gene-Scly	Scly	protein_coding	50880	selenocysteine lyase	17.8235	18.2185	19.8793	20.7422	17.8957	18.5232	19.6236	20.7908	19.2577	20.6604	21.5638	22.4539
NC_000067.7	91249845	91277130	+	6499	gene-Espnl	Espnl	protein_coding	227357	espin-like	0.0222823	0.0207139	0.0322889	0.0390417	0.00966412	0.0695746	0.0213867	0.0571652	0.00994026	0.0197982	0.0398745	0.0196177
NC_000067.7	91278795	91290126	+	3020	gene-Klhl30	Klhl30	protein_coding	70788	kelch-like 30	2.54141	2.91973	2.82573	1.4703	2.91159	2.90891	2.64638	1.3327	2.58835	3.25932	2.25249	1.70979
NC_000067.7	91293033	91301939	+	3934	gene-Erfe	Erfe	protein_coding	227358	erythroferrone	1.10431	1.24901	1.20907	0.999706	1.51669	1.29715	1.55456	1.46378	1.1495	1.04662	1.21865	1.18291
NC_000067.7	91301568	91326566	-	3389	gene-Ilkap	Ilkap	protein_coding	67444	integrin-linked kinase-associated serine/threonine phosphatase 2C	36.7693	34.6976	35.1703	41.0845	35.9904	35.3567	37.096	40.7437	41.4603	41.5923	43.0696	50.0727
NC_000067.7	91332601	91333751	-	547	gene-1700020N18Rik	1700020N18Rik	lncRNA	67086	RIKEN cDNA 1700020N18 gene	0	0	0	0	0	0	0	0.113198	0	0.117613	0	0
NC_000067.7	91339204	91342901	-	2771	gene-Hes6	Hes6	protein_coding	55927	hairy and enhancer of split 6	82.414	85.3336	81.2573	125.355	83.0251	82.4979	86.751	125.068	94.1866	91.7999	92.3979	144.818
NC_000067.7	91343699	91387072	-	6106	gene-Per2	Per2	protein_coding	18627	period circadian clock 2	11.372	8.49916	7.72114	11.0223	9.68953	9.96536	10.1638	13.0106	10.9292	13.1703	12.2548	15.6916
NC_000067.7	91370725	91381244	+	9217	gene-Gm35591	Gm35591	lncRNA	102639235	predicted gene%2C 35591	0	0	0	0.00688217	0	0	0	0.0134359	0	0	0	0
NC_000067.7	91406493	91412497	+	2110	gene-Gm28382	Gm28382	lncRNA	102639373	predicted gene 28382	0.0686315	0.0319004	0.0994528	0.030063	0.0595328	0.0306138	0	0.146728	0	0	0.21493	0.0302122
NC_000067.7	91422311	91457029	+	3940	gene-Traf3ip1	Traf3ip1	protein_coding	74019	TRAF3 interacting protein 1	15.6023	12.3344	12.8712	14.7957	14.841	12.9682	15.0105	18.953	16.9867	19.4635	18.6137	21.082
NC_000067.7	91467725	91487312	+	6820	gene-Asb1	Asb1	protein_coding	65247	ankyrin repeat and SOCS box-containing 1	9.49137	9.82013	10.4307	8.71506	7.18322	8.49586	7.73424	7.49025	9.13139	9.81993	9.36643	9.48737
NC_000067.7	91538933	91552235	+	515	gene-Gm28380	Gm28380	lncRNA	102639494	predicted gene 28380	0	0	0	0	0	0	0	0	0	0	0	0
NC_000067.7	91729183	91775756	+	1335	gene-Twist2	Twist2	protein_coding	13345	twist basic helix-loop-helix transcription factor 2	1.57287	1.61342	2.04344	0.0950307	0.94093	1.16126	0.780855	0	1.30655	1.44571	1.45587	0.047751
NC_000067.7	91743149	91759044	-	502	gene-Gm46117	Gm46117	lncRNA	108167658	predicted gene%2C 46117	0	0	0	0	0	0	0	0	0	0	0	0
NC_000067.7	91806444	91808157	-	1211	gene-Gm46242	Gm46242	lncRNA	108167833	predicted gene%2C 46242	0	0	0	0	0	0	0	0	0	0	0	0
NC_000067.7	91856501	92123424	-	22164	gene-Hdac4	Hdac4	protein_coding	208727	histone deacetylase 4	3.2211	3.49244	3.81239	3.48589	2.67505	2.72789	2.99444	3.06747	3.94652	4.13917	4.01624	3.9605
NC_000067.7	91931387	91940384	-	6914	gene-Gm50604	Gm50604	lncRNA	108167659	predicted gene%2C 50604	0.0628344	0.0389412	0.0505846	0.0458728	0.0363362	0.0560558	0.0301545	0.0537339	0.0654053	0	0.0562216	0
NC_000067.7	92268385	92271022	-	1183	gene-Gm53573	Gm53573	lncRNA	118567767	predicted gene%2C 53573	0	0	0	0	0	0	0	0	0	0	0	0
NC_000067.7	92276100	92282163	+	5310	gene-Gm53574	Gm53574	lncRNA	118567768	predicted gene%2C 53574	0	0	0.013173	0	0	0.0243296	0	0	0	0.0121157	0	0
NC_000067.7	92307350	92321352	+	581	gene-Gm35992	Gm35992	lncRNA	102639756	predicted gene%2C 35992	0	0	0	0	0	0	0	0	0	0	0.111508	0
NC_000067.7	92357606	92358340	-	735	gene-Gm7837	Gm7837	pseudogene	108167661	predicted gene 7837	0	0	0	0	0	0	0	0	0	0	0	0
NC_000067.7	92367208	92401547	-	1785	gene-Ndufa10	Ndufa10	protein_coding	67273	NADH:ubiquinone oxidoreductase subunit A10	249.954	258.379	269.84	246.909	245.669	254.906	254.079	248.371	253.413	244.722	241.142	242.92
NC_000067.7	92392205	92392264	-	60	gene-Mir6900	Mir6900	miRNA	102465542	microRNA 6900	0	1.12183	1.16581	0	0	0	0	0	2.15339	2.14447	0	2.12492
NC_000067.7	92407403	92408341	-	939	gene-Or6b2	Or6b2	protein_coding	259040	olfactory receptor family 6 subfamily B member 2	0	0	0	0	0	0	0	0	0	0	0	0
NC_000067.7	92418540	92419475	-	936	gene-Or6b2b	Or6b2b	protein_coding	258228	olfactory receptor family 6 subfamily B member 2B	0	0	0	0	0	0	0	0	0	0	0	0
NC_000067.7	92438770	92446237	-	1189	gene-Or6b3	Or6b3	protein_coding	259041	olfactory receptor family 6 subfamily B member 3	0	0	0	0	0	0	0	0	0	0	0	0
NC_000067.7	92500847	92501928	+	1082	gene-Or9s23	Or9s23	protein_coding	259039	olfactory receptor family 9 subfamily S member 23	0	0	0	0	0	0	0	0	0	0	0	0
NC_000067.7	92516054	92517019	+	966	gene-Or9s27	Or9s27	protein_coding	258274	olfactory receptor family 9 subfamily S member 27	0	0	0	0	0	0	0	0	0	0	0	0
NC_000067.7	92524243	92525214	+	972	gene-Or9s15	Or9s15	protein_coding	258483	olfactory receptor family 9 subfamily S member 15	0	0	0	0	0	0	0	0	0	0	0	0
NC_000067.7	92535561	92536529	+	969	gene-Or9s14	Or9s14	protein_coding	258484	olfactory receptor family 9 subfamily S member 14	0	0	0	0	0	0	0	0	0	0	0	0
NC_000067.7	92547603	92548723	+	1121	gene-Or9s13	Or9s13	protein_coding	257890	olfactory receptor family 9 subfamily S member 13	0	0	0	0.0565861	0	0	0	0	0	0	0	0.0568668
NC_000067.7	92564867	92569707	-	711	gene-Cops9	Cops9	protein_coding	66915	COP9 signalosome subunit 9	209.377	193.125	177.872	166.478	193.81	197.601	207.218	172.26	184.719	180.244	183.242	159.593
NC_000067.7	92571940	92576630	-	1358	gene-Otos	Otos	protein_coding	260301	otospiralin	0.0533183	0.0991309	0	0	0.138749	0	0.0511753	0	0.0475712	0.0473742	0.047707	0
NC_000067.7	92641956	92658465	-	1295	gene-Gm29483	Gm29483	lncRNA	102641120	predicted gene 29483	0	0.0519767	0.0540142	0	0	0	0.0536649	0	0	0	0	0
NC_000067.7	92679866	92688860	+	1125	gene-Gm36102	Gm36102	lncRNA	102639900	predicted gene%2C 36102	0	0.059831	0	0	0.0558285	0	0	0	0	0.057186	0.0575876	0
NC_000067.7	92722787	92761295	-	1379	gene-Gm29481	Gm29481	lncRNA	115487108	predicted gene 29481	0	0	0	0	0	0	0	0	0	0	0	0
NC_000067.7	92759367	92787933	+	7119	gene-Gpc1	Gpc1	protein_coding	14733	glypican 1	30.4922	33.9528	35.0872	31.9882	33.0225	32.2385	35.2996	31.3815	27.5503	28.3038	27.7017	25.3594
NC_000067.7	92772399	92776519	-	571	gene-Gm29480	Gm29480	lncRNA	102640163	predicted gene 29480	0	0	0	0	0.109995	0	0.121709	0	0	0	0	0
NC_000067.7	92778100	92778165	+	66	gene-Mir149	Mir149	miRNA	387167	microRNA 149	0	0	0	0	0	0	0	0	0	0	0	0
NC_000067.7	92787541	92830708	-	4979	gene-Ankmy1	Ankmy1	protein_coding	241158	ankyrin repeat and MYND domain containing 1	0.043627	0.054075	0.0280974	0.0637005	0.11353	0.103788	0.167494	0.124361	0.0389245	0.0904478	0.091083	0.0640165
NC_000067.7	92820508	92820696	+	189	gene-LOC115487694	LOC115487694	snRNA	115487694	U2 spliceosomal RNA	0	0	0	0	0	0	0	0	0	0	0	0
NC_000067.7	92834711	92836342	+	1491	gene-Dusp28	Dusp28	protein_coding	67446	dual specificity phosphatase 28	6.70158	5.91388	8.67905	7.78553	7.75084	6.15191	6.57207	8.2227	7.53904	7.72356	6.73497	8.08069
NC_000067.7	92836100	92838486	-	1944	gene-5033417F24Rik	5033417F24Rik	lncRNA	75995	RIKEN cDNA 5033417F24 gene	0.782166	0.553991	0.755616	0.848383	0.936937	0.764241	0.822228	0.987398	0.432008	0.694968	0.566545	0.852592
NC_000067.7	92837697	92848307	+	6060	gene-Rnpepl1	Rnpepl1	protein_coding	108657	arginyl aminopeptidase %28aminopeptidase B%29-like 1	18.5436	18.2714	18.676	22.2539	19.8889	19.4958	20.6309	22.3564	17.2058	17.5698	17.9712	22.0697
NC_000067.7	92861248	92878312	-	1689	gene-9430060I03Rik	9430060I03Rik	lncRNA	100037260	RIKEN cDNA 9430060I03 gene	0.214346	0.159408	0	0.187783	0.0743719	0.114734	0.164585	0.623227	0.076497	0	0.191788	0.226457
NC_000067.7	92862130	92875670	+	2877	gene-Capn10	Capn10	protein_coding	23830	calpain 10	16.2832	14.5756	14.9039	15.4118	16.2639	17.625	17.5129	18.1002	23.9141	24.1952	24.0048	23.8638
NC_000067.7	92875774	92913984	+	14663	gene-Gpr35	Gpr35	protein_coding	64095	G protein-coupled receptor 35	0.177769	0.137714	0.109719	0.0519127	0.111368	0.0837008	0.194322	0.105571	0.251129	0.175501	0.15906	0.156511
NC_000067.7	92924872	92925655	+	453	gene-Gm36424	Gm36424	lncRNA	102640333	predicted gene%2C 36424	0	0	0	0	0	0	0	0	0	0	0	0
NC_000067.7	92929596	92932762	-	941	gene-LOC115487353	LOC115487353	pseudogene	115487353	transcription factor Sp1-like	0	0	0	0	0	0	0	0	0	0	0	0
NC_000067.7	92934056	92939991	+	1088	gene-Aqp12	Aqp12	protein_coding	208760	aquaporin 12	0	0	0	0	0	0.0593704	0	0	0	0	0.059546	0
NC_000067.7	92943180	93029760	-	8761	gene-Kif1a	Kif1a	protein_coding	16560	kinesin family member 1A	92.2908	106.301	119.857	114.058	99.7128	96.0704	98.5209	100.904	111.079	108.313	105.716	106.343
NC_000067.7	93043004	93043617	+	273	gene-Gm36472	Gm36472	lncRNA	102640407	predicted gene%2C 36472	0	0	0	0	0	0	0	0	0	0	0	0
NC_000067.7	93062962	93073143	+	1553	gene-Agxt	Agxt	protein_coding	11611	alanine-glyoxylate aminotransferase	0	0	0	0	0	0	0	0	0	0	0	0
NC_000067.7	93079076	93088679	-	2390	gene-Mab21l4	Mab21l4	protein_coding	71874	mab-21-like 4	0	0	0	0	0	0	0	0	0	0	0	0
NC_000067.7	93096145	93158789	+	11524	gene-Crocc2	Crocc2	protein_coding	381284	ciliary rootlet coiled-coil%2C rootletin family member 2	0.0314154	0.0233634	0.0242792	0.0440354	0.049051	0.0168158	0.0422139	0.0429846	0.0280292	0.0558263	0.0224873	0.060849
NC_000067.7	93163563	93228787	+	9147	gene-Sned1	Sned1	protein_coding	208777	sushi%2C nidogen and EGF-like domains 1	11.5413	10.1697	9.99482	6.00557	12.0437	11.5391	12.0499	7.79831	12.9952	14.7841	13.4927	8.39794
NC_000067.7	93202271	93202332	+	62	gene-Mir6901	Mir6901	miRNA	102465543	microRNA 6901	7.00705	6.51386	7.89741	2.04622	4.05207	6.25113	4.48362	0.9987	3.12589	4.15059	2.08987	3.08456
NC_000067.7	93228927	93233601	-	1330	gene-Mterf4	Mterf4	protein_coding	69821	mitochondrial transcription termination factor 4	15.6789	16.3467	13.4112	16.1206	15.6782	16.0273	15.0488	16.9464	20.9834	20.7998	20.3126	24.3967
NC_000067.7	93233686	93245034	+	888	gene-Gm28535	Gm28535	lncRNA	105246665	predicted gene 28535	0.0815385	0.151599	0.236312	0.285734	0.141457	0.218226	0.391307	0.209187	0.0727497	0.362242	0.218872	0.215364
NC_000067.7	93237159	93271244	-	5573	gene-Pask	Pask	protein_coding	269224	PAS domain containing serine/threonine kinase	10.108	11.0995	10.267	12.1448	10.7064	9.9796	11.0236	12.5772	13.5394	13.8296	13.5664	17.1237
NC_000067.7	93271350	93295344	+	3854	gene-Ppp1r7	Ppp1r7	protein_coding	66385	protein phosphatase 1%2C regulatory subunit 7	43.7368	44.2037	45.9547	47.9286	43.1534	43.879	42.3216	47.2027	42.7438	42.333	43.8407	49.7873
NC_000067.7	93273814	93273877	+	64	gene-Mir6902	Mir6902	miRNA	102465544	microRNA 6902	0	1.05172	0	0.99114	0	0	1.08588	0	0	0	0	1.99211
NC_000067.7	93279880	93280007	+	128	gene-Mir6345	Mir6345	miRNA	102466630	microRNA 6345	0	0	0	0	0.490681	0	0	0.96749	0	1.00522	0	0
NC_000067.7	93290977	93291079	+	103	gene-Gm26446	Gm26446	snRNA	115487609	predicted gene%2C 26446	0.702973	0	0	0	0	0.627136	0	0	0	0	0	0
NC_000067.7	93301518	93332026	+	4224	gene-Ano7	Ano7	protein_coding	404545	anoctamin 7	0	0	0.0165598	0.0150173	0	0.0152924	0	0	0	0.0152306	0	0
NC_000067.7	93333662	93406639	-	7074	gene-Hdlbp	Hdlbp	protein_coding	110611	high density lipoprotein %28HDL%29 binding protein	160.739	176.296	178.362	187.277	161.164	160.401	158.346	175.368	175.139	173.168	171.352	182.43
NC_000067.7	93349395	93350259	+	865	gene-Gm17415	Gm17415	protein_coding	108167670	predicted gene%2C 17415	0.0837066	0.0778149	0.323461	0.146666	0.145219	0.149353	0.401712	0.214749	0.37342	0.0743748	0.149794	0.147393
NC_000067.7	93406671	93437455	+	3612	gene-Septin2	Septin2	protein_coding	18000	septin 2	371.553	385.653	390.642	392.048	373.504	379.326	351.213	378.288	356.991	355.138	363.695	361.378
NC_000067.7	93439826	93549698	+	3912	gene-Farp2	Farp2	protein_coding	227377	FERM%2C RhoGEF and pleckstrin domain protein 2	4.34955	5.48871	5.16746	4.86449	4.31879	4.88756	4.33462	3.57714	4.19449	5.22962	5.05106	4.43235
NC_000067.7	93467527	93482407	+	13586	gene-Gm41920	Gm41920	lncRNA	105246666	predicted gene%2C 41920	0.00532947	0.0148631	0.00514857	0.00466899	0	0.00475453	0.0153458	0	0.00475502	0.00947066	0.00476859	0
NC_000067.7	93548473	93581937	-	3589	gene-Stk25	Stk25	protein_coding	59041	serine/threonine kinase 25 %28yeast%29	67.4231	63.1839	60.379	69.1064	69.6846	68.8966	68.1794	75.1521	69.7497	75.1432	71.6275	74.9022
NC_000067.7	93613297	93623492	+	1559	gene-Bok	Bok	protein_coding	51800	BCL2-related ovarian killer	18.624	18.5653	14.9857	13.7526	17.2025	18.1479	18.3659	13.3053	16.7824	17.9509	18.8249	13.003
NC_000067.7	93633113	93682560	-	2230	gene-Thap4	Thap4	protein_coding	67026	THAP domain containing 4	26.0727	26.8636	27.2893	27.8764	27.1789	26.8808	27.3933	29.8213	32.2719	29.7149	30.4756	32.9601
NC_000067.7	93682627	93717328	+	3630	gene-Atg4b	Atg4b	protein_coding	66615	autophagy related 4B%2C cysteine peptidase	27.8455	29.1861	29.4053	30.9301	27.5798	28.5428	28.4494	31.8808	29.2399	28.1617	29.7338	31.4348
NC_000067.7	93720298	93730246	-	3248	gene-Dtymk	Dtymk	protein_coding	21915	deoxythymidylate kinase	48.999	47.5397	42.5548	52.0275	44.7849	44.946	46.6446	54.5607	48.9684	50.6275	52.4591	62.0205
NC_000067.7	93731648	93749823	+	4578	gene-Ing5	Ing5	protein_coding	66262	inhibitor of growth family%2C member 5	6.54787	5.52829	5.68388	5.86111	5.61121	5.40408	6.74012	6.92502	8.41036	8.89549	8.88721	9.41315
NC_000067.7	93736292	93736393	-	102	gene-Gm22089	Gm22089	snRNA	115487622	predicted gene%2C 22089	0	0	0	0	0	0	0	0	0	0	0	0
NC_000067.7	93752539	93781579	+	5351	gene-D2hgdh	D2hgdh	protein_coding	98314	D-2-hydroxyglutarate dehydrogenase	8.60593	7.97504	9.26807	7.70537	7.92278	8.73982	9.351	7.52151	10.0084	9.85873	9.44368	8.41073
NC_000067.7	93789066	93804216	+	2846	gene-Gal3st2	Gal3st2	protein_coding	381334	galactose-3-O-sulfotransferase 2	0.0508828	0	0	0	0	0	0.0244189	0	0.0226991	0.0226051	0	0
NC_000067.7	93846159	93870367	+	2866	gene-Gal3st2b	Gal3st2b	protein_coding	100041596	galactose-3-O-sulfotransferase 2B	0.101055	0.117428	0.146438	0.0442659	0.0438291	0.0450768	0.0969939	0.129629	0.135244	0.0448948	0.0904202	0.0444854
NC_000067.7	93903057	93914749	+	1993	gene-Gm7889	Gm7889	transcribed_pseudogene	666009	predicted gene 7889	3.63303	3.37731	3.47461	3.37376	3.62409	3.53279	4.70746	2.98257	4.05179	4.09957	4.09586	3.51844
NC_000067.7	93918227	93939261	+	4175	gene-Gal3st2c	Gal3st2c	protein_coding	619597	galactose-3-O-sulfotransferase 2C	0.0173428	0	0.0335082	0.0151935	0.0300872	0.0154719	0.0166458	0.014831	0.0154735	0.0154094	0.0155176	0.0305378
NC_000067.7	93948215	93956056	+	4595	gene-Neu4	Neu4	protein_coding	241159	sialidase 4	0	0	0.0152227	0	0.0136686	0.0140577	0	0.0134754	0	0.0140009	0.0281985	0
NC_000067.7	93966027	93980278	-	1933	gene-Pdcd1	Pdcd1	protein_coding	18566	programmed cell death 1	0	0	0	0.0656316	0	0.066834	0	0.160164	0.0668409	0.033282	0	0.131914
NC_000067.7	94132033	94133597	+	1203	gene-Gm7891	Gm7891	pseudogene	666012	predicted gene 7891	0	0	0	0	0	0	0	0	0	0	0	0
NC_000067.7	94543361	94543429	-	69	gene-Gm23389	Gm23389	snoRNA	115487639	predicted gene%2C 23389	0	0	0	0	0	0	0	0	0	0	0	0
NC_000067.7	94725167	94730197	+	1565	gene-4930440C22Rik	4930440C22Rik	lncRNA	74689	RIKEN cDNA 4930440C22 gene	0	0	0	0	0	0	0	0	0	0	0	0
NC_000067.7	94967659	94967768	-	110	gene-Gm23181	Gm23181	pseudogene	115485807	predicted gene%2C 23181	0	0	0	0	0	0	0	0	0	0	0	0
NC_000067.7	95183686	95184535	-	850	gene-Gm5264	Gm5264	pseudogene	383603	predicted gene 5264	0.170368	0.158376	0.164585	0.149254	0.221672	0.227982	0.327041	0.218539	0.228006	0.151375	0.304875	0.374986
NC_000067.7	95241353	95263009	+	2107	gene-Fam174a	Fam174a	protein_coding	67698	family with sequence similarity 174%2C member A	26.7013	27.9845	24.3342	24.6266	29.8386	28.8179	26.6176	23.9802	25.5096	24.1215	25.2441	26.6548
NC_000067.7	95515407	95595473	-	19163	gene-St8sia4	St8sia4	protein_coding	20452	ST8 alpha-N-acetyl-neuraminide alpha-2%2C8-sialyltransferase 4	0.128467	0.0913248	0.113156	0.0662036	0.081938	0.0910121	0.112424	0.0937047	0.0910216	0.104073	0.0845197	0.129737
NC_000067.7	95595426	95605010	+	2206	gene-Gm30431	Gm30431	lncRNA	102632331	predicted gene%2C 30431	0	0.0610243	0	0	0.028471	0	0	0	0.0585691	0.0291633	0	0
NC_000067.7	95628909	95644243	-	761	gene-4930598F16Rik	4930598F16Rik	lncRNA	75381	RIKEN cDNA 4930598F16 gene	0	0	0	0	0	0	0	0	0	0	0	0
NC_000067.7	95759854	95759960	-	107	gene-Gm22360	Gm22360	snRNA	115487703	predicted gene%2C 22360	0	0.629064	0	1.18566	0	1.20738	0	0	1.20751	0.601254	0	0
NC_000067.7	95918384	95949483	-	356	gene-1700063A18Rik	1700063A18Rik	lncRNA	73454	RIKEN cDNA 1700063A18 gene	0	0	0	0	0	0	0	0	0	0	0	0
NC_000067.7	96476066	96477721	-	114	gene-Gm30490	Gm30490	lncRNA	102632412	predicted gene%2C 30490	0	0	0	0	0	0	0	0	0	0	0	0
NC_000067.7	96539782	96590298	-	583	gene-4930533P14Rik	4930533P14Rik	lncRNA	75159	RIKEN cDNA 4930533P14 gene	0	0	0	0	0	0	0	0	0	0	0	0
NC_000067.7	96544824	96544930	+	107	gene-Gm26245	Gm26245	snRNA	115487705	predicted gene%2C 26245	0	0	0	0	0	0	0	0	0	0	0	0
NC_000067.7	96689756	96689883	+	128	gene-Gm26078	Gm26078	snoRNA	115485795	predicted gene%2C 26078	0	0	0	0	0	0	0	0	0	0	0	0
NC_000067.7	96744918	96800027	-	4116	gene-Slco4c1	Slco4c1	protein_coding	227394	solute carrier organic anion transporter family%2C member 4C1	0	0	0	0.0154113	0	0	0	0	0	0	0.01574	0.0154878
NC_000067.7	96798851	96808959	+	3917	gene-Panct2	Panct2	lncRNA	329217	pluripotency-associated noncoding transcript 2	0.0184851	0	0	0.0161943	0.0160345	0.0164909	0	0.0158079	0.049478	0.0164244	0	0.0488238
NC_000067.7	96833901	96925285	-	2475	gene-Slco6b1	Slco6b1	lncRNA	67854	solute carrier organic anion transporter family%2C member 6b1	0	0	0	0	0	0	0	0	0	0	0	0
NC_000067.7	96986763	97056066	-	2945	gene-Slco6c1	Slco6c1	protein_coding	74441	solute carrier organic anion transporter family%2C member 6c1	0	0	0	0.0215392	0	0	0	0	0	0	0	0
NC_000067.7	97090418	97238274	+	2327	gene-Gm7133	Gm7133	protein_coding	634331	predicted gene 7133	0	0	0	0	0	0	0	0	0	0	0	0
NC_000067.7	97273987	97406774	+	2398	gene-Gm7135	Gm7135	protein_coding	634346	predicted gene 7135	0	0	0	0	0	0	0	0	0	0	0	0
NC_000067.7	97571627	97589743	-	3684	gene-Macir	Macir	protein_coding	52392	macrophage immunometabolism regulator	19.6542	20.6461	20.582	15.841	16.4349	17.1833	17.657	12.8747	22.9368	23.0164	23.5474	20.4186
NC_000067.7	97633768	97698133	-	6692	gene-Ppip5k2	Ppip5k2	protein_coding	227399	diphosphoinositol pentakisphosphate kinase 2	16.9979	17.441	18.2815	20.1427	14.3409	14.4402	14.2066	17.7838	18.1294	19.381	19.7301	21.1
NC_000067.7	97697894	97721435	+	5276	gene-Gin1	Gin1	protein_coding	252876	gypsy retrotransposon integrase 1	4.62488	4.22281	3.59288	4.67692	3.8808	4.57895	4.17556	4.92914	5.46103	5.36525	5.34153	6.41585
NC_000067.7	97748816	98023578	-	6064	gene-Pam	Pam	protein_coding	18484	peptidylglycine alpha-amidating monooxygenase	113.087	117.126	126.851	111.259	115.371	113.233	116.06	106.827	102.325	107.111	103.579	91.6898
NC_000067.7	97838828	97852645	+	334	gene-Gm31771	Gm31771	lncRNA	102634109	predicted gene%2C 31771	0	0	0	0	0	0	0	0	0	0	0	0
NC_000067.7	97958848	97975518	-	1178	gene-B230216N24Rik	B230216N24Rik	lncRNA	78603	RIKEN cDNA B230216N24 gene	0.676119	0.399974	0.178137	0.323088	0.693117	0.603179	0.648945	0.84101	0.822603	0.436905	1.20993	0.703497
NC_000067.7	97977547	97977653	+	107	gene-Gm24465	Gm24465	snRNA	115487584	predicted gene%2C 24465	0	0	0	0	0	0	0	0	0	0	0	0
NC_000067.7	98007039	98023157	+	12115	gene-Gm51640	Gm51640	lncRNA	115487109	predicted gene%2C 51640	0	0	0	0	0.00518424	0	0	0	0.00533238	0.00531029	0	0
NC_000067.7	98059192	98072380	+	1687	gene-1810006J02Rik	1810006J02Rik	lncRNA	69030	RIKEN cDNA 1810006J02 gene	0	0	0	0	0	0	0	0	0	0	0	0
NC_000067.7	98101373	98118423	+	4176	gene-Gm29461	Gm29461	lncRNA	102634194	predicted gene 29461	0	0	0	0	0.01504	0	0	0	0	0	0	0
NC_000067.7	98215604	98220694	+	5091	gene-Gm46078	Gm46078	pseudogene	108167600	predicted gene%2C 46078	0.0426672	0.0264427	0.0137396	0.0498393	0.0616845	0.0253762	0.0273016	0.024325	0.0253788	0.0379105	0.0127256	0.0250433
NC_000067.7	98348812	98444710	+	3166	gene-Slco6d1	Slco6d1	protein_coding	70866	solute carrier organic anion transporter family%2C member 6d1	0.0457399	0.0637807	0.0441873	0.0200357	0.039676	0	0.0219508	0.0195576	0.0204048	0.0406407	0.0613892	0.0201351
NC_000067.7	98517242	98535115	+	646	gene-Gm7967	Gm7967	lncRNA	666182	predicted gene 7967	2.12959	2.0839	2.05731	1.27651	2.33339	3.09976	1.39853	2.30041	2.80008	2.98766	2.70778	1.67757
NC_000067.7	98945091	98945188	+	98	gene-Gm23434	Gm23434	pseudogene	115487631	predicted gene%2C 23434	0	0	0	0	0	0	0	0	0	0	0	0
NC_000067.7	99648795	99715100	-	414	gene-Gm51641	Gm51641	lncRNA	115487112	predicted gene%2C 51641	0	0	0	0	0	0	0	0	0	0	0	0
NC_000067.7	99700006	100418324	+	10427	gene-Cntnap5b	Cntnap5b	protein_coding	241175	contactin associated protein-like 5B	0.0763852	0.0258214	0.0469588	0.0243341	0.0421645	0.0743397	0.0533201	0.0296919	0.0185869	0.0246798	0.0186399	0.0183411
NC_000067.7	100152207	100159635	-	2125	gene-Gm53575	Gm53575	protein_coding	118567769	predicted gene%2C 53575	0.57925	0.316752	0.42792	0.537315	0.532013	0.425567	0.457857	0.728463	0.395211	0.454124	0.365851	1.01996
NC_000067.7	100177712	100180233	-	1005	gene-Gm41923	Gm41923	lncRNA	105246671	predicted gene%2C 41923	0	0	0	0	0	0	0	0	0	0	0	0
NC_000067.7	100180642	100180773	-	132	gene-Gm23602	Gm23602	snoRNA	115485797	predicted gene%2C 23602	0	0	0	0	0	0	0	0	0	0	0	0
NC_000067.7	100204797	100214830	+	10034	gene-Gm29667	Gm29667	protein_coding	115487111	predicted gene 29667	0.0288643	0.0402491	0.0418269	0.0379308	0.0375566	0.0386257	0.0554085	0.0246838	0	0.0256465	0.0516532	0.0635316
NC_000067.7	100705575	100711127	-	5511	gene-Gm46243	Gm46243	pseudogene	108167834	predicted gene%2C 46243	0.0131385	0.0366412	0.0126925	0.0345307	0.0455867	0.0234422	0.0756626	0.0112356	0.0234447	0.0233476	0.0235115	0.0115673
NC_000067.7	101083493	101102927	+	886	gene-Gm20268	Gm20268	lncRNA	100504525	predicted gene%2C 20268	0	0	0	0	0	0	0	0	0	0	0	0
NC_000067.7	101190455	101207931	+	928	gene-Gm31973	Gm31973	lncRNA	102634377	predicted gene%2C 31973	0	0	0	0	0	0	0	0	0	0	0	0
NC_000067.7	101455737	101455865	+	129	gene-LOC115487674	LOC115487674	snoRNA	115487674	small nucleolar RNA SNORA40	0	0	0	0	0	0	0	0	0	0	0	0
NC_000067.7	101807965	101830512	-	1054	gene-Gm28188	Gm28188	lncRNA	118567770	predicted gene 28188	0	0	0	0	0	0	0	0	0	0	0.122934	0
NC_000067.7	102034174	102034305	-	132	gene-Gm24122	Gm24122	snoRNA	115485791	predicted gene%2C 24122	0	0	0	0	0	0	0	0	0	0	0	0
NC_000067.7	102341648	102341746	-	99	gene-Gm23036	Gm23036	pseudogene	115485818	predicted gene%2C 23036	0	0	0	0	0	0	0	0	0	0	0	0
NC_000067.7	102386379	102386647	-	269	gene-Gm20281	Gm20281	pseudogene	102634495	predicted gene%2C 20281	0	0	0	0	0.466967	0	0	0	0.48031	0	0	0.47396
NC_000067.7	102881140	102881273	-	134	gene-Gm22034	Gm22034	snoRNA	115485796	predicted gene%2C 22034	0	0	0	0	0	0	0	0	0	0	0	0
NC_000067.7	103164351	103164492	-	142	gene-Gm23965	Gm23965	pseudogene	115485798	predicted gene%2C 23965	0	0	0	0	0	0	0	0	0	0	0	0
NC_000067.7	104232424	104250719	-	262	gene-Gm41924	Gm41924	lncRNA	105246672	predicted gene%2C 41924	0	0	0	0	0	0	0	0	0	0	0	0
NC_000067.7	104696242	104923206	+	4089	gene-Cdh20	Cdh20	protein_coding	23836	cadherin 20	48.0406	51.1614	50.6523	61.5869	51.625	50.2353	50.3078	63.0854	49.735	45.9732	46.5021	56.4983
NC_000067.7	104919658	104927288	-	1338	gene-Gm53576	Gm53576	lncRNA	118567771	predicted gene%2C 53576	0	0	0	0	0	0	0	0	0	0	0.0484201	0
NC_000067.7	105042219	105051874	-	820	gene-Gm41925	Gm41925	lncRNA	105246673	predicted gene%2C 41925	0	0	0	0.154715	0	0.0787744	0	0	0	0.0784563	0.158015	0
NC_000067.7	105044178	105055505	+	884	gene-Gm29012	Gm29012	lncRNA	102634726	predicted gene 29012	0	0	0	0	0	0	0	0	0	0	0	0
NC_000067.7	105204642	105284665	-	8619	gene-Rnf152	Rnf152	protein_coding	320311	ring finger protein 152	1.76416	1.68685	1.59878	1.73688	1.35539	1.17664	1.08852	1.64515	1.69393	1.76156	1.7589	2.15968
NC_000067.7	105283732	105289462	+	1392	gene-Gm17634	Gm17634	lncRNA	100504568	predicted gene%2C 17634	0.052016	0	0.0502503	0.182279	0.2256	0.0464045	0.0499254	0.133447	0.185637	0.0462171	0.139625	0.0915914
NC_000067.7	105309860	105361521	-	1182	gene-Gm28403	Gm28403	lncRNA	105246674	predicted gene 28403	0	0	0	0	0	0	0	0	0	0	0	0
NC_000067.7	105378612	105378676	-	65	gene-LOC115487637	LOC115487637	snRNA	115487637	U7 small nuclear RNA	0	0	0	0	0	0	0	0	0	0	0	0
NC_000067.7	105446147	105591466	-	8374	gene-Pign	Pign	protein_coding	27392	phosphatidylinositol glycan anchor biosynthesis%2C class N	17.3017	18.4069	17.7001	31.7013	18.0681	17.9422	17.0296	31.5291	16.2546	16.6866	16.6646	27.489
NC_000067.7	105502244	105502528	+	285	gene-Gm20302	Gm20302	pseudogene	102634805	predicted gene%2C 20302	1.7784	1.8894	0.736299	0.667715	0.661127	0.679948	0.975384	0.869044	0.680018	0.902936	1.81856	0.894704
NC_000067.7	105591570	105682856	+	5529	gene-Relch	Relch	protein_coding	227446	RAB11 binding and LisH domain%2C coiled-coil and HEAT repeat containing	16.0423	15.6922	17.2436	16.2225	12.416	13.0732	12.6825	13.4836	19.7462	21.6542	20.8923	21.9295
NC_000067.7	105692004	105692442	+	439	gene-Gm10193	Gm10193	protein_coding	100042023	predicted gene 10193	33.6466	34.6515	32.0265	32.8002	34.6226	32.5182	31.5028	33.0049	33.2574	35.4644	35.1232	35.5767
NC_000067.7	105708443	105777172	+	6492	gene-Tnfrsf11a	Tnfrsf11a	protein_coding	21934	tumor necrosis factor receptor superfamily%2C member 11a%2C NFKB activator	0.490738	0.352516	0.420208	0.576486	0.31926	0.318398	0.471015	0.639032	0.686617	0.782871	0.518927	1.3158
NC_000067.7	105791575	105806135	+	2563	gene-Gm41926	Gm41926	lncRNA	105246675	predicted gene%2C 41926	0.0282506	0.0262621	0	0	0	0	0	0	0	0	0	0.0248723
NC_000067.7	105831359	105862021	-	664	gene-Gm41927	Gm41927	lncRNA	105246676	predicted gene%2C 41927	0	0	0	0	0	0.0972817	0	0	0	0.193778	0	0
NC_000067.7	105873286	105873390	+	105	gene-Gm26214	Gm26214	snRNA	115487626	predicted gene%2C 26214	0	0	0	0	0	0	0	0	0	0	0	0
NC_000067.7	105907080	105918012	-	471	gene-Gm7160	Gm7160	lncRNA	635504	predicted gene 7160	0.768643	1.57199	1.18808	1.07742	1.46683	1.09716	0.737751	0.788782	1.92022	0.819544	1.1004	0.947417
NC_000067.7	105916929	105961807	+	7883	gene-Zcchc2	Zcchc2	protein_coding	227449	zinc finger%2C CCHC domain containing 2	6.30098	6.22465	6.04274	5.7937	6.13491	6.26858	5.95076	6.59803	9.55545	9.45875	9.36081	9.92241
NC_000067.7	106080355	106099254	-	545	gene-Gm20753	Gm20753	lncRNA	626049	predicted gene%2C 20753	0.664277	0.617522	1.79684	0.581954	0.921939	0.948184	0.637579	1.02252	0.948282	0.826311	0.475494	0.935745
NC_000067.7	106099599	106321975	+	6104	gene-Phlpp1	Phlpp1	protein_coding	98432	PH domain and leucine rich repeat protein phosphatase 1	80.3064	86.9272	91.6526	90.0262	81.2356	80.7438	81.1205	81.8728	87.441	90.5569	88.0088	90.337
NC_000067.7	106367279	106367603	+	325	gene-Gm6651	Gm6651	pseudogene	626075	predicted gene 6651	6.01528	7.04165	6.45678	8.00231	6.9571	7.35389	6.20119	9.52606	5.76446	5.74059	6.97696	7.64972
NC_000067.7	106448170	106457715	+	5955	gene-Gm41928	Gm41928	lncRNA	105246678	predicted gene%2C 41928	0	0	0	0	0	0	0	0.0103979	0	0	0	0
NC_000067.7	106465906	106642020	-	7349	gene-Bcl2	Bcl2	protein_coding	12043	B cell leukemia/lymphoma 2	15.2024	15.5337	16.828	12.4639	13.6229	12.701	12.719	10.414	12.9749	14.7682	14.581	12.1788
NC_000067.7	106474226	106474361	-	136	gene-Mir3473f	Mir3473f	miRNA	102466254	microRNA 3473f	0	0	0	0	0.461817	0	0	0	0	0	0	0
NC_000067.7	106531493	106542675	-	11149	gene-Gm37053	Gm37053	lncRNA	105246679	predicted gene%2C 37053	0.0129888	0.0120746	0	0.0170687	0.00563343	0.0115876	0.0124668	0.0166614	0.0115888	0.0057704	0.0290546	0.00571779
NC_000067.7	106648140	106689544	-	11264	gene-Kdsr	Kdsr	protein_coding	70750	3-ketodihydrosphingosine reductase	6.07456	5.56932	5.56408	4.42071	5.59822	6.02138	5.20727	4.77698	5.89583	5.06038	5.52729	4.34077
NC_000067.7	106698518	106724455	-	3272	gene-Vps4b	Vps4b	protein_coding	20479	vacuolar protein sorting 4B	48.2413	49.3304	50.6015	47.0319	42.5752	46.63	43.7537	43.828	47.3062	46.835	50.0547	47.8887
NC_000067.7	106724451	106752510	+	1328	gene-Gm53577	Gm53577	lncRNA	118567772	predicted gene%2C 53577	0.109045	0.456166	0.79008	0.238829	0.662123	0.243204	0.36632	0.606139	0.389167	0.629778	0.634201	0.768044
NC_000067.7	106788905	106811078	+	2700	gene-Serpinb5	Serpinb5	protein_coding	20724	serine %28or cysteine%29 peptidase inhibitor%2C clade B%2C member 5	7.07972	7.52873	7.40935	5.19211	8.04861	7.12938	7.87623	5.34341	7.05834	6.26663	7.4144	4.46234
NC_000067.7	106862179	106884810	+	1735	gene-Serpinb12	Serpinb12	protein_coding	71869	serine %28or cysteine%29 peptidase inhibitor%2C clade B %28ovalbumin%29%2C member 12	0	0	0.0403161	0.146243	0.0724001	0.0744611	0.0400554	0	0.0372344	0	0.0746813	0.0367422
NC_000067.7	106908714	106928925	+	1607	gene-Serpinb13	Serpinb13	protein_coding	241196	serine %28or cysteine%29 peptidase inhibitor%2C clade B %28ovalbumin%29%2C member 13	0	0	0	0	0	0	0	0	0	0	0	0
NC_000067.7	106973317	106980033	-	1629	gene-Serpinb3a	Serpinb3a	protein_coding	20248	serine %28or cysteine%29 peptidase inhibitor%2C clade B %28ovalbumin%29%2C member 3A	0	0	0	0	0	0	0	0	0	0	0	0
NC_000067.7	107005893	107011210	-	1198	gene-Serpinb3d	Serpinb3d	protein_coding	394252	serine %28or cysteine%29 peptidase inhibitor%2C clade B %28ovalbumin%29%2C member 3D	0	0	0	0	0	0	0	0	0	0	0	0
NC_000067.7	107081691	107088844	-	1632	gene-Serpinb3b	Serpinb3b	protein_coding	383548	serine %28or cysteine%29 peptidase inhibitor%2C clade B %28ovalbumin%29%2C member 3B	0	0	0	0	0	0	0	0	0	0	0	0
NC_000067.7	107198931	107206101	-	1659	gene-Serpinb3c	Serpinb3c	protein_coding	381286	serine %28or cysteine%29 peptidase inhibitor%2C clade B%2C member 3C	0	0	0	0	0	0	0	0	0	0	0	0
NC_000067.7	107218071	107230084	-	988	gene-Gm8089	Gm8089	pseudogene	666414	predicted gene 8089	0	0	0	0	0	0	0	0	0	0	0	0
NC_000067.7	107290044	107308205	+	1699	gene-Serpinb11	Serpinb11	protein_coding	66957	serine %28or cysteine%29 peptidase inhibitor%2C clade B %28ovalbumin%29%2C member 11	0.042617	0	0	0	0	0	0.0409041	0	0	0.0757318	0	0
NC_000067.7	107350418	107380419	+	1888	gene-Serpinb7	Serpinb7	protein_coding	116872	serine %28or cysteine%29 peptidase inhibitor%2C clade B%2C member 7	0	0	0	0	0	0	0	0	0.034217	0	0.0343146	0
NC_000067.7	107367777	107367907	-	131	gene-Gm24553	Gm24553	snoRNA	115485799	predicted gene%2C 24553	0	0	0	0	0	0	0	0	0	0	0	0
NC_000067.7	107439153	107453330	+	2047	gene-Serpinb2	Serpinb2	protein_coding	18788	serine %28or cysteine%29 peptidase inhibitor%2C clade B%2C member 2	0.0707437	0.0986466	0.136685	0.0309883	0.12273	0	0	0.120995	0.0946777	0.0942856	0.0316493	0
NC_000067.7	107456724	107488469	+	5316	gene-Serpinb10	Serpinb10	protein_coding	241197	serine %28or cysteine%29 peptidase inhibitor%2C clade B %28ovalbumin%29%2C member 10	0.0136204	0.0253235	0.0131581	0	0.0118147	0	0.013073	0	0	0.012102	0.024374	0.0119917
NC_000067.7	107517668	107536708	+	3357	gene-Serpinb8	Serpinb8	protein_coding	20725	serine %28or cysteine%29 peptidase inhibitor%2C clade B%2C member 8	13.3079	13.3537	11.9602	9.2778	10.7953	11.372	11.4274	10.864	14.5484	15.8871	14.5127	12.704
NC_000067.7	107614730	107621244	+	674	gene-Gm15389	Gm15389	lncRNA	102635334	predicted gene 15389	0	0	0.103781	0.188228	0.0931856	0.0958383	0.20622	0.367474	0	0.0954513	0	0.189162
NC_000067.7	107684332	107684438	-	107	gene-Gm24267	Gm24267	snRNA	115487706	predicted gene%2C 24267	0	0	0	0	0	0	0	0	0	0	0	0
NC_000067.7	107820704	107820835	+	132	gene-Gm22438	Gm22438	snoRNA	115485786	predicted gene%2C 22438	0	0	0	0	0	0	0	0	0	0	0	0
NC_000067.7	107844989	107878677	+	2219	gene-D830032E09Rik	D830032E09Rik	lncRNA	319596	RIKEN cDNA D830032E09 gene	0	0	0	0	0	0	0	0	0	0	0	0
NC_000067.7	107900046	107906713	+	501	gene-Gm41929	Gm41929	lncRNA	105246680	predicted gene%2C 41929	0	0	0.139618	0	0	0	0	0	0	0	0	0
NC_000067.7	107945686	107954921	+	1259	gene-LOC115487113	LOC115487113	lncRNA	115487113	uncharacterized LOC115487113	0	0	0	0	0	0	0	0	0	0	0	0
NC_000067.7	109550738	109550867	-	130	gene-Gm22159	Gm22159	snoRNA	115485815	predicted gene%2C 22159	0	0	0	0	0	0	0	0	0	0	0	0
NC_000067.7	109909967	110073002	+	18764	gene-Cdh7	Cdh7	protein_coding	241201	cadherin 7%2C type 2	0.0231527	0.0251103	0.0037278	0.023664	0.0133889	0.0172125	0.0111111	0.0131996	0.0103286	0.0034286	0.0138107	0.00679468
NC_000067.7	110166351	110167970	+	468	gene-Gm41930	Gm41930	lncRNA	105246682	predicted gene%2C 41930	0	0	0	0	0	0	0	0	0	0	0	0
NC_000067.7	110811802	110905331	-	19295	gene-Cdh19	Cdh19	protein_coding	227485	cadherin 19%2C type 2	5.92534	6.12923	6.22811	3.56697	5.49135	5.57402	4.98124	3.29574	5.15609	5.06805	5.29839	3.04614
NC_000067.7	110832477	110832549	-	73	gene-n-TKctt7	n-TKctt7	tRNA	102467563	nuclear encoded tRNA lysine 7 %28anticodon CTT%29	0	0	0	0	0	0	0	0	0	0	0	0
NC_000067.7	111070038	111077966	-	251	gene-4921525D07Rik	4921525D07Rik	lncRNA	102635409	RIKEN cDNA 4921525D07 gene	0	0	0	0	0	0	0	0	0	0	0	0
NC_000067.7	111786431	111792782	-	5898	gene-Dsel	Dsel	protein_coding	319901	dermatan sulfate epimerase-like	14.1179	14.5621	14.4688	14.3364	15.0895	14.4676	13.7625	14.5402	12.6399	12.1949	12.676	11.446
NC_000067.7	112065596	112066447	+	614	gene-Gm6717	Gm6717	pseudogene	626897	predicted gene 6717	0	0	0	0	0	0	0	0	0	0	0	0
NC_000067.7	112305059	112344648	-	5573	gene-Gm32810	Gm32810	lncRNA	102635484	predicted gene%2C 32810	0	0	0	0.204879	0	0	0.0124701	0.199991	0.0231838	0.0115439	0.02325	0.228773
NC_000067.7	112344478	112439878	+	211	gene-Gm53578	Gm53578	lncRNA	118567773	predicted gene%2C 53578	0	0	0	0.30063	0	0	0	0	0	0	0	0.604243
NC_000067.7	112395641	112395776	+	136	gene-Gm22331	Gm22331	snoRNA	115485769	predicted gene%2C 22331	0	0	0	0	0	0	0	0	0	0	0	0
NC_000067.7	113025949	113029648	-	226	gene-Gm41932	Gm41932	lncRNA	105246684	predicted gene%2C 41932	0	0	0	0	0	0	0	0	0	0	0	0
NC_000067.7	113073251	113078443	+	171	gene-Gm46244	Gm46244	lncRNA	108167836	predicted gene%2C 46244	0	0	0	0	0	0	0	0	0	0	0	0
NC_000067.7	113858655	113863035	-	392	gene-Gm32985	Gm32985	lncRNA	102635722	predicted gene%2C 32985	0	0	0	0	0	0	0	0	0	0	0	0
NC_000067.7	114787918	114790819	-	538	gene-Gm33042	Gm33042	lncRNA	102635794	predicted gene%2C 33042	0	0	0	0	0	0	0	0	0	0	0	0
NC_000067.7	115593279	115612676	-	5108	gene-Gm50605	Gm50605	lncRNA	108167704	predicted gene%2C 50605	0	0	0	0	0	0	0	0	0	0	0	0
NC_000067.7	115612467	116515053	+	11044	gene-Cntnap5a	Cntnap5a	protein_coding	636808	contactin associated protein-like 5A	0.00655616	0.0060947	0	0.017231	0.00568699	0.00584888	0.00629266	0.00560661	0.00584949	0.00582526	0.0117324	0
NC_000067.7	117464031	117464194	+	164	gene-Gm24030	Gm24030	snRNA	115487666	predicted gene%2C 24030	0	0	0	0	0	0	0	0	0	0	0	0
NC_000067.7	117708865	117731089	+	2709	gene-B020011L13Rik	B020011L13Rik	protein_coding	547097	RIKEN cDNA B020011L13 gene	0	0	0	0	0	0	0	0	0	0	0	0
NC_000067.7	118072462	118077551	-	5090	gene-Gm53579	Gm53579	pseudogene	118567774	predicted gene%2C 53579	0	0	0	0	0	0	0	0	0	0	0	0
NC_000067.7	118219973	118220420	-	312	gene-Gm53580	Gm53580	lncRNA	118567775	predicted gene%2C 53580	0	0	0	0	0.603915	0.621106	0	0	0.207057	0	0	0.408639
NC_000067.7	118226244	118239463	-	3736	gene-Tsn	Tsn	protein_coding	22099	translin	104.888	110.694	108.405	118.427	106.903	108.459	106.458	117.707	107.606	106.592	108.867	113.299
NC_000067.7	118249573	118261561	+	1894	gene-Nifk	Nifk	protein_coding	67949	nucleolar protein interacting with the FHA domain of MKI67	53.9415	58.7451	53.6985	62.0933	55.9096	58.1151	51.5533	64.3713	62.1459	61.0054	59.6552	69.4695
NC_000067.7	118287052	118291180	+	1153	gene-Gm28867	Gm28867	lncRNA	102636140	predicted gene 28867	0	0	0	0.0550156	0.0544728	0.0560234	0	0	0	0.0557972	0.0561891	0
NC_000067.7	118314976	118537192	+	9900	gene-Clasp1	Clasp1	protein_coding	76707	CLIP associating protein 1	32.3853	36.2521	38.9168	37.4703	32.1268	30.5293	31.7857	33.424	33.2797	34.76	33.9047	35.19
NC_000067.7	118381085	118381215	-	131	gene-Gm26080	Gm26080	snoRNA	115485782	predicted gene%2C 26080	0	0	0	0	0	0	0	0	0	0	0	0
NC_000067.7	118386399	118386995	-	597	gene-2900060B14Rik	2900060B14Rik	lncRNA	68204	RIKEN cDNA 2900060B14 gene	0.606417	0	0	0	0	0	0.116409	0.103718	0.108211	0.107762	0	0.21356
NC_000067.7	118555646	118612898	+	9299	gene-Tfcp2l1	Tfcp2l1	protein_coding	81879	transcription factor CP2-like 1	14.732	16.8944	19.708	12.2787	15.6427	16.8938	16.6809	11.6661	15.9854	16.7149	15.0626	11.133
NC_000067.7	118609551	118609680	+	130	gene-Gm23497	Gm23497	pseudogene	115487679	predicted gene%2C 23497	11.6964	15.533	17.2181	11.7107	15.4602	17.391	15.503	9.52606	16.3989	14.8464	18.9375	9.80733
NC_000067.7	118761791	118987578	-	13870	gene-Gli2	Gli2	protein_coding	14633	GLI-Kruppel family member GLI2	3.77953	4.38703	4.17573	4.27612	3.1879	3.21811	3.31196	3.24106	5.81276	5.76549	5.14738	5.99329
NC_000067.7	118872779	118888895	-	15024	gene-Gm51642	Gm51642	lncRNA	115487114	predicted gene%2C 51642	0.0192775	0	0.00465578	0.00844422	0.0083609	0.00429946	0.00925135	0.0123641	0	0.0042821	0	0.0212153
NC_000067.7	118881950	118882030	+	81	gene-Mir6346	Mir6346	miRNA	102465176	microRNA 6346	0	0	0	0	0	0	0	0	0	0	0	0
NC_000067.7	119046816	119054565	-	4361	gene-Gm41934	Gm41934	lncRNA	105246686	predicted gene%2C 41934	0.0664125	0.061738	0.0320791	0.058182	0.129618	0.0296239	0.0318716	0.0567938	0.029627	0.0442565	0.10399	0.102324
NC_000067.7	119128982	119137930	+	1781	gene-Gm46144	Gm46144	lncRNA	108167707	predicted gene%2C 46144	0.0813096	0.0377933	0	0	0.0352651	0	0	0	0	0.0361225	0.0363762	0
NC_000067.7	119169701	119170495	-	795	gene-Gm3508	Gm3508	pseudogene	100041778	predicted gene 3508	0	0	0	0	0	0.0812516	0	0.155772	0.16252	0	0	0.0801857
NC_000067.7	119233172	119248374	+	2906	gene-Gm33388	Gm33388	lncRNA	102636276	predicted gene%2C 33388	0	0	0	0.0436565	0	0.0444563	0	0	0	0	0.0445878	0
NC_000067.7	119343193	119349978	-	4257	gene-Inhbb	Inhbb	protein_coding	16324	inhibin beta-B	27.9454	29.6783	29.4615	30.3233	27.752	27.6467	30.7239	28.8143	19.5915	21.3087	19.206	20.3957
NC_000067.7	119366785	119367378	+	329	gene-Gm41935	Gm41935	lncRNA	105246687	predicted gene%2C 41935	0.660239	1.22754	0.212609	0.771221	0.190903	1.37436	0.844938	0.564614	1.57086	1.17327	0.590754	0.775047
NC_000067.7	119367869	119373225	-	1143	gene-Gm33490	Gm33490	lncRNA	102636425	predicted gene%2C 33490	0	0.176666	0.0611972	0	0	0.169541	0.0608015	0	0.0565195	0.112571	0.170042	0.111544
NC_000067.7	119371948	119373534	+	711	gene-Gm33575	Gm33575	lncRNA	102636537	predicted gene%2C 33575	0	0	0	0	0	0	0	0	0	0.180968	0	0
NC_000067.7	119381614	119382247	+	507	gene-Gm46145	Gm46145	lncRNA	108167708	predicted gene%2C 46145	0	0	0	0	0	0	0	0	0	0	0	0
NC_000067.7	119398035	119432512	-	2536	gene-Ralb	Ralb	protein_coding	64143	v-ral simian leukemia viral oncogene B	61.9564	64.2045	59.4396	61.4569	59.6866	61.8696	62.7548	63.189	64.3725	63.8522	64.6328	65.2559
NC_000067.7	119427213	119427598	+	386	gene-Gm29454	Gm29454	pseudogene	108167710	predicted gene 29454	0	0	0	0	0	0	0	0	0	0	0	0
NC_000067.7	119453884	119456713	+	2830	gene-Tmem185b	Tmem185b	protein_coding	226351	transmembrane protein 185B	15.8884	15.0555	16.0412	13.5383	13.5379	14.3798	14.6359	14.0686	15.2488	16.8451	16.1164	16.0833
NC_000067.7	119457210	119463895	-	2414	gene-3830432H09Rik	3830432H09Rik	lncRNA	320069	RIKEN cDNA 3830432H09 gene	0.0299943	0	0	0.0525542	0.0260179	0.133792	0.0575776	0.0769504	0	0.0266505	0.0805129	0.10563
NC_000067.7	119457945	119458044	+	100	gene-Gm25322	Gm25322	pseudogene	115487621	predicted gene%2C 25322	0	0	0	0	0	0	0	0	0	0	0	0
NC_000067.7	119472762	119576826	-	12402	gene-Epb41l5	Epb41l5	protein_coding	226352	erythrocyte membrane protein band 4.1 like 5	4.67061	5.25909	5.40885	6.09165	4.89209	5.05218	4.86394	5.64174	6.46434	6.02258	6.4201	6.71812
NC_000067.7	119580197	119765281	-	11005	gene-Ptpn4	Ptpn4	protein_coding	19258	protein tyrosine phosphatase%2C non-receptor type 4	9.5138	10.7219	11.2439	10.1735	9.18279	10.037	8.37363	10.032	11.3354	11.6334	11.25	12.2687
NC_000067.7	119715284	119715927	+	644	gene-Gm3851	Gm3851	pseudogene	108167712	predicted gene 3851	4.15998	3.44911	3.80155	5.02342	3.70601	3.91181	4.64027	5.38429	3.61128	3.99591	3.82278	4.25644
NC_000067.7	119802511	119802740	+	230	gene-Gm29658	Gm29658	pseudogene	108167715	predicted gene 29658	0	0	0	0	0	0	0.302157	0	0	0	0	0
NC_000067.7	119825225	119825936	+	712	gene-Gm3551	Gm3551	pseudogene	100041863	predicted gene 3551	0	0	0	0	0	0.0907233	0.195214	0	0.0907328	0	0.0909916	0
NC_000067.7	119830320	119846243	+	1912	gene-Gm28209	Gm28209	lncRNA	102636940	predicted gene 28209	0	0	0	0.0663525	0	0	0.0363473	0	0	0	0	0.0666816
NC_000067.7	119835620	119840913	-	3316	gene-Tmem177	Tmem177	protein_coding	66343	transmembrane protein 177	11.005	11.7528	12.6987	13.2184	12.3303	11.8827	11.9879	12.0627	12.7411	12.9988	12.4258	13.9376
NC_000067.7	119851070	119934624	-	3858	gene-Cfap221	Cfap221	protein_coding	226356	cilia and flagella associated protein 221	0.093839	0.226809	0.126915	0.0164419	0.162797	0.184174	0.144108	0.112347	0.0669795	0.183431	0.0335853	0.165235
NC_000067.7	119924968	119927206	+	1245	gene-Gm33817	Gm33817	lncRNA	102636864	predicted gene%2C 33817	0	0	0	0	0	0	0	0	0	0	0	0
NC_000067.7	119934710	119991269	+	4382	gene-Sctr	Sctr	protein_coding	319229	secretin receptor	0.363518	0.215047	0.159627	0.159234	0.329658	0.353784	0.412346	0.452173	0.427533	0.381718	0.325261	0.218214
NC_000067.7	119953801	119957005	-	2090	gene-Gm33764	Gm33764	lncRNA	102636790	predicted gene%2C 33764	0	0	0.0334682	0	0	0	0	0	0	0	0	0.0305013
NC_000067.7	119974488	119980467	-	392	gene-Gm41936	Gm41936	lncRNA	105246688	predicted gene%2C 41936	0.18471	0	0.17844	0	0.160222	0	0	0.315915	0	0.164118	0.165271	0
NC_000067.7	119995106	120001799	-	1307	gene-Tmem37	Tmem37	protein_coding	170706	transmembrane protein 37	96.5047	100.733	104.575	96.3385	103.221	99.3389	108.471	85.6544	86.6958	87.1736	86.5962	85.1107
NC_000067.7	120003789	120017599	-	2349	gene-Gm41937	Gm41937	lncRNA	105246689	predicted gene%2C 41937	0	0	0	0.0270042	0	0	0.0295854	0	0	0	0	0.0271382
NC_000067.7	120017912	120033471	+	523	gene-Gm41938	Gm41938	lncRNA	105246690	predicted gene%2C 41938	0	0	0	0	0	0	0	0	0	0	0	0
NC_000067.7	120041010	120048826	-	745	gene-Dbi	Dbi	protein_coding	13167	diazepam binding inhibitor	3820.52	3908.76	3975.42	4183.85	3946.65	3932.67	3761	4092.5	3334.66	3147.71	3180.95	3531.45
NC_000067.7	120047763	120115920	+	5423	gene-3110009E18Rik	3110009E18Rik	protein_coding	73103	RIKEN cDNA 3110009E18 gene	1.34852	1.16672	1.30275	1.1814	1.28556	1.29833	1.49936	1.45008	1.34612	1.21005	1.45748	1.63395
NC_000067.7	120154137	120198810	-	3319	gene-Steap3	Steap3	protein_coding	68428	STEAP family member 3	11.4532	12.9185	11.6546	12.1935	12.0921	11.5411	12.3749	10.1862	11.7369	12.5024	12.0827	10.6022
NC_000067.7	120186179	120191963	+	3448	gene-Gm53581	Gm53581	lncRNA	118567776	predicted gene%2C 53581	0	0	0	0	0	0	0	0	0	0	0	0
NC_000067.7	120268312	120270903	+	1999	gene-C1ql2	C1ql2	protein_coding	226359	complement component 1%2C q subcomponent-like 2	0.217327	0.134687	0	0.095197	0.219935	0.096941	0.312889	0.0619504	0.129268	0.0965496	0.129637	0.127559
NC_000067.7	120354803	120363469	-	932	gene-Gm46154	Gm46154	lncRNA	108167722	predicted gene%2C 46154	0	0	0	0	0	0	0	0	0	0	0	0
NC_000067.7	120402267	120432753	-	1925	gene-Marco	Marco	protein_coding	17167	macrophage receptor with collagenous structure	0.94034	0.629391	0.58139	0.263618	0.750423	1.04023	0.722038	0.321659	0.369153	0.735248	0.437516	0.264925
NC_000067.7	120497157	120500006	-	418	gene-Gm41939	Gm41939	lncRNA	105246691	predicted gene%2C 41939	0	0	0	0	0	0	0	0	0	0	0	0
NC_000067.7	120530246	120535719	+	2523	gene-En1	En1	protein_coding	13798	engrailed 1	0.172191	0.053357	0	0.0754256	0.124469	0.0256025	0.027545	0.024542	0.0256051	0.101996	0.179747	0.0505332
NC_000067.7	120536140	120544491	-	3112	gene-Gm34352	Gm34352	lncRNA	102637581	predicted gene%2C 34352	0	0	0	0	0	0	0	0	0	0	0	0
NC_000067.7	120542383	120691296	+	9568	gene-2610027F03Rik	2610027F03Rik	lncRNA	69904	RIKEN cDNA 2610027F03 gene	0	0	0.00731067	0	0.00656429	0.00675115	0.0145268	0	0	0.00672389	0	0.00666259
NC_000067.7	120733811	120771265	+	341	gene-Gm29345	Gm29345	lncRNA	105246692	predicted gene 29345	0	0	0.205127	0	0	0	0.203801	0	0.189448	0	0	0
NC_000067.7	120785326	120802023	+	2952	gene-Gm34584	Gm34584	lncRNA	102637888	predicted gene%2C 34584	0.0245278	0	0	0	0.0212761	0.0218818	0	0	0.0218841	0	0	0
NC_000067.7	120874612	120921413	-	952	gene-Gm34698	Gm34698	lncRNA	102638033	predicted gene%2C 34698	0	0	0	0	0	0	0	0	0	0	0	0
NC_000067.7	121015134	121048704	+	1580	gene-Celrr	Celrr	lncRNA	98452	cerebellum expressed regulatory RNA	9.07369	8.39243	9.29695	6.86521	8.34778	8.99424	9.85261	7.99466	8.38187	7.65496	8.77482	8.51314
NC_000067.7	121044705	121075716	-	489	gene-Gm46155	Gm46155	lncRNA	108167723	predicted gene%2C 46155	0	0	0	0	0.51376	0.132096	0	0	0	0	0	0
NC_000067.7	121149526	121174217	-	2889	gene-Gm41940	Gm41940	lncRNA	105246693	predicted gene%2C 41940	0	0	0	0	0	0	0	0.0214328	0	0	0	0
NC_000067.7	121232082	121260391	-	7015	gene-Insig2	Insig2	protein_coding	72999	insulin induced gene 2	13.3665	14.1912	14.3387	12.5057	12.8032	13.5636	12.7401	11.9425	13.7307	13.3254	13.2343	12.2225
NC_000067.7	121280897	121287800	-	3930	gene-2210011K15Rik	2210011K15Rik	lncRNA	72365	RIKEN cDNA 2210011K15 gene	0.018424	0	0	0	0	0	0	0	0	0	0	0
NC_000067.7	121355337	121358751	-	1277	gene-Gm35243	Gm35243	lncRNA	102638755	predicted gene%2C 35243	0.226801	0.368966	0.219102	0.397387	0.344283	0.505834	0.217686	0.387905	0.252943	0.0503792	0.405864	0.449279
NC_000067.7	121358796	121434189	+	7256	gene-Ccdc93	Ccdc93	protein_coding	70829	coiled-coil domain containing 93	14.6688	16.2152	16.3881	15.4911	13.1137	13.8965	14.1368	14.5668	18.0913	18.3977	17.9644	19.1524
NC_000067.7	121437487	121458351	-	4345	gene-Htr5b	Htr5b	protein_coding	15564	5-hydroxytryptamine %28serotonin%29 receptor 5B	0.533256	0.635145	0.354169	0.78835	0.549291	0.460862	0.447846	0.527277	0.490646	0.370162	0.283299	0.601531
NC_000067.7	121481564	121495709	-	2395	gene-Ddx18	Ddx18	protein_coding	66942	DEAD box helicase 18	39.2717	34.5121	38.3767	44.4958	37.999	38.3524	36.6777	46.4589	43.5623	39.2989	42.4693	51.078
NC_000067.7	122132874	122179909	+	1609	gene-Gm28590	Gm28590	lncRNA	102638832	predicted gene 28590	0	0	0	0	0	0	0	0	0	0	0	0
NC_000067.7	122438278	122438426	+	149	gene-Gm24547	Gm24547	pseudogene	115487686	predicted gene%2C 24547	0	0	0	0	0	0	0	0	0	0	0	0
NC_000067.7	122480902	122481045	+	144	gene-Gm25771	Gm25771	snoRNA	115487653	predicted gene%2C 25771	0	0	0	0	0	0	0	0	0	0	0	0
NC_000067.7	123259871	124773774	-	5726	gene-Dpp10	Dpp10	protein_coding	269109	dipeptidylpeptidase 10	0.0252903	0.0352654	0.0610797	0.0775464	0.164531	0.078967	0.0970955	0.0756961	0.0676931	0.0449418	0.0905149	0.122463
NC_000067.7	123317530	123317660	-	131	gene-Gm24791	Gm24791	snoRNA	115485779	predicted gene%2C 24791	0	0	0	0	0	0	0	0	0	0	0	0
NC_000067.7	124351970	124364673	-	8273	gene-Gm41941	Gm41941	lncRNA	105246694	predicted gene%2C 41941	0	0	0	0	0	0	0	0	0	0	0	0
NC_000067.7	124418593	124418696	+	104	gene-Gm25578	Gm25578	snRNA	115487585	predicted gene%2C 25578	0	0	0	0	0	0	0	0	0	0	0	0
NC_000067.7	124733302	124752173	+	283	gene-Gm53534	Gm53534	lncRNA	118567714	predicted gene%2C 53534	0	0	0	0	0	0	0	0	0	0	0	0
NC_000067.7	124773795	124786800	+	925	gene-Gm35355	Gm35355	lncRNA	102638908	predicted gene%2C 35355	0	0	0	0	0	0	0	0	0	0	0	0
NC_000067.7	125320642	125363464	-	2746	gene-Actr3	Actr3	protein_coding	74117	ARP3 actin-related protein 3	265.261	286.937	276.024	307.971	274.947	272.541	267.102	300.916	276.569	286.927	287.81	314.467
NC_000067.7	125488275	125523571	+	3324	gene-Slc35f5	Slc35f5	protein_coding	74150	solute carrier family 35%2C member F5	27.2939	28.714	29.2925	30.1135	26.6987	28.0028	27.3259	29.7675	26.1594	27.464	26.9162	28.9012
NC_000067.7	125604725	125804132	+	5231	gene-Gpr39	Gpr39	protein_coding	71111	G protein-coupled receptor 39	0.166101	0.25735	0.187207	0.679076	0.180101	0.148182	0.212567	0.603687	0.197597	0.196778	0.210545	0.56058
NC_000067.7	125763975	125769751	-	1921	gene-Gm41943	Gm41943	lncRNA	105246696	predicted gene%2C 41943	0	0	0	0	0	0	0	0	0	0	0	0.0663692
NC_000067.7	125795359	125841134	-	8100	gene-Lypd1	Lypd1	protein_coding	72585	Ly6/Plaur domain containing 1	1.6269	1.58718	1.53714	1.41745	1.49652	1.61089	1.42424	1.46772	1.86627	1.50113	1.49568	1.55828
NC_000067.7	125841373	126758529	-	44123	gene-Nckap5	Nckap5	protein_coding	210356	NCK-associated protein 5	0.761428	0.73987	0.740338	0.779201	0.62632	0.639758	0.642622	0.703071	0.896047	1.05126	0.954399	0.97811
NC_000067.7	125973348	126030286	+	17709	gene-Gm35562	Gm35562	lncRNA	102639199	predicted gene%2C 35562	0	0	0	0	0	0.00364758	0	0	0	0.00363285	0.00365837	0
NC_000067.7	126801583	126844224	-	1822	gene-4930599A14Rik	4930599A14Rik	lncRNA	102639337	RIKEN cDNA 4930599A14 gene	0.11922	0.0738857	0.0767821	0.034815	0.103415	0.106358	0.0381428	0.0339843	0.070913	0.0353097	0.0355577	0.174939
NC_000067.7	126944079	126952214	-	2047	gene-Gm41945	Gm41945	lncRNA	105246698	predicted gene%2C 41945	0	0.0657644	0.0341712	0	0	0	0	0	0.0315592	0	0	0
NC_000067.7	127132450	127413760	+	6639	gene-Mgat5	Mgat5	protein_coding	107895	mannoside acetylglucosaminyltransferase 5	123.905	144.231	152.93	80.335	140.533	140.253	140.678	75.8067	113.868	117.864	114.603	60.9535
NC_000067.7	127210337	127210878	-	542	gene-Gm8451	Gm8451	pseudogene	667090	predicted gene 8451	152.828	163.183	152.157	179.181	152.962	150.523	154.635	180.617	151.135	142.556	143.796	165.015
NC_000067.7	127223618	127228030	-	1428	gene-Gm51747	Gm51747	lncRNA	115487360	predicted gene%2C 51747	0	0	0	0	0	0	0	0	0	0	0	0
NC_000067.7	127259549	127259678	+	130	gene-Gm23370	Gm23370	ncRNA	115487649	predicted gene%2C 23370	0	0	0	0	0	0	0	0	0	0	0	0
NC_000067.7	127302868	127302976	+	109	gene-Gm23734	Gm23734	snoRNA	115487646	predicted gene%2C 23734	0	0	0	0	0	0	0	0	0	0	0.594367	0.584841
NC_000067.7	127315193	127365284	-	3742	gene-Gm51746	Gm51746	lncRNA	115487359	predicted gene%2C 51746	0	0.0359753	0.0186928	0	0	0.0172622	0	0	0	0	0	0.0170357
NC_000067.7	127380557	127407206	-	2542	gene-Gm41947	Gm41947	lncRNA	105246700	predicted gene%2C 41947	0	0	0	0	0	0	0.0273391	0	0	0	0	0
NC_000067.7	127418079	127605758	-	2517	gene-Tmem163	Tmem163	protein_coding	72160	transmembrane protein 163	2.09998	1.73824	2.19544	16.0536	1.94635	2.07874	1.82231	13.4073	2.48962	2.63267	2.34228	15.4494
NC_000067.7	127657031	127660713	-	598	gene-Gm35993	Gm35993	lncRNA	102639757	predicted gene%2C 35993	0	0	0	0	0	0	0	0	0	0	0	0
NC_000067.7	127657149	127695723	+	2726	gene-Acmsd	Acmsd	protein_coding	266645	amino carboxymuconate semialdehyde decarboxylase	0	0	0	0.0232696	0	0	0.0254938	0	0	0.0236002	0	0
NC_000067.7	127681354	127701791	-	464	gene-2900009J06Rik	2900009J06Rik	lncRNA	100502745	RIKEN cDNA 2900009J06 gene	2.49677	2.46609	1.50751	1.64051	1.08288	2.22741	1.04843	2.93583	2.22765	1.80247	2.37363	2.47297
NC_000067.7	127701901	127732574	+	3514	gene-Ccnt2	Ccnt2	protein_coding	72949	cyclin T2	17.164	14.5385	13.5557	15.4882	14.8528	14.6138	14.8722	19.0481	26.3996	29.2927	27.452	32.5995
NC_000067.7	127741217	127782763	-	6651	gene-Map3k19	Map3k19	protein_coding	22625	mitogen-activated protein kinase kinase kinase 19	1.2955	1.41684	1.27255	0.934661	1.77533	1.96184	1.9853	1.37785	2.36999	2.44723	2.34753	1.63898
NC_000067.7	127796492	127871612	+	4464	gene-Rab3gap1	Rab3gap1	protein_coding	226407	RAB3 GTPase activating protein subunit 1	34.792	34.8461	37.2463	29.4997	34.2878	34.4102	32.5374	29.7945	38.1764	36.9662	38.1837	34.2729
NC_000067.7	127881916	128030799	-	16088	gene-Zranb3	Zranb3	protein_coding	226409	zinc finger%2C RAN-binding domain containing 3	2.97942	3.11279	3.31307	4.35293	3.00215	3.01936	3.07134	4.52618	3.27667	3.22311	3.08064	4.36264
NC_000067.7	127888603	127893724	+	3028	gene-Gm28800	Gm28800	lncRNA	102640008	predicted gene 28800	0.310859	0.355666	0.161704	0	0.124453	0.277323	0.20656	0.0817958	0.106674	0.0849857	0.171165	0.105264
NC_000067.7	127933226	127934190	-	965	gene-Gm8283	Gm8283	pseudogene	666778	predicted gene 8283	26.1863	26.9239	25.2249	30.8291	25.6435	27.5784	26.3581	31.8901	28.9202	23.0003	22.2891	27.3487
NC_000067.7	128031016	128165475	+	5246	gene-R3hdm1	R3hdm1	protein_coding	226412	R3H domain containing 1	41.8344	42.2387	43.4144	45.5977	37.1623	37.1489	35.1455	43.5655	49.6397	49.0784	49.559	54.719
NC_000067.7	128031580	128068439	-	774	gene-Gm29383	Gm29383	pseudogene	108167604	predicted gene 29383	0	0	0	0	0	0	0	0	0	0	0	0
NC_000067.7	128130098	128130167	+	70	gene-Mir128-1	Mir128-1	miRNA	387147	microRNA 128-1	0	0	0	0	0	0	0	0	0	0	0	0
NC_000067.7	128171635	128207115	+	4380	gene-Ubxn4	Ubxn4	protein_coding	67812	UBX domain protein 4	90.1275	89.6389	89.304	85.4028	87.6575	86.1414	84.4425	84.0577	95.6342	93.0643	93.3333	88.6791
NC_000067.7	128172296	128179817	+	7402	gene-Gm41949	Gm41949	lncRNA	105246702	predicted gene%2C 41949	0.0978198	0.100028	0.0472497	0.179964	0.169703	0.087267	0.168999	0.518644	0.174552	0.225978	0.262575	0.327264
NC_000067.7	128212493	128256055	-	6174	gene-Lct	Lct	protein_coding	226413	lactase	0.0938208	0.0545107	0.0679771	0.102742	0.162765	0.115087	0.09005	0.0902615	0.0732446	0.156303	0.12592	0.185853
NC_000067.7	128259312	128287442	-	4431	gene-Mcm6	Mcm6	protein_coding	17219	minichromosome maintenance complex component 6	96.4109	101.762	105.073	134.768	89.7811	92.92	92.536	127.053	95.1749	99.3688	103.751	128.761
NC_000067.7	128291444	128345153	-	2509	gene-Dars	Dars	protein_coding	226414	aspartyl-tRNA synthetase	150.353	155.626	159.384	151.642	144.589	149.503	143.258	148.296	158.299	149.438	150.229	154.402
NC_000067.7	128417777	128417910	+	134	gene-Gm23902	Gm23902	snoRNA	115485767	predicted gene%2C 23902	0	0	0	0	0	0	0	0	0	0	0	0
NC_000067.7	128442852	128442953	-	102	gene-Gm25384	Gm25384	snRNA	115487618	predicted gene%2C 25384	0	0	0	0	0	0	0	0	0	0	0	0
NC_000067.7	128469939	128477143	+	384	gene-Gm41950	Gm41950	lncRNA	105246703	predicted gene%2C 41950	0	0	0	0	0	0	0	0	0	0	0	0
NC_000067.7	128515936	128520036	-	2876	gene-Cxcr4	Cxcr4	protein_coding	12767	chemokine %28C-X-C motif%29 receptor 4	10.7753	10.1339	9.7529	12.0426	9.54336	8.91663	8.89241	10.5065	10.5124	10.6702	10.9479	11.526
NC_000067.7	128813646	128813756	-	111	gene-Gm23056	Gm23056	snRNA	115487593	predicted gene%2C 23056	0	0	0	0	0	0	0	0	0	0	0	0
NC_000067.7	129201010	130147015	+	8470	gene-Thsd7b	Thsd7b	protein_coding	210417	thrombospondin%2C type I%2C domain containing 7B	0.0341942	0.0635748	0.0247751	0.0898696	0.0148305	0.0533843	0.0656398	0.0365522	0.0533899	0.0455732	0.0305955	0.00752629
NC_000067.7	129536296	129543926	-	688	gene-Gm36347	Gm36347	lncRNA	102640230	predicted gene%2C 36347	0	0	0	0	0	0	0	0	0	0.093509	0	0
NC_000067.7	130123044	130125259	+	2216	gene-Gm29428	Gm29428	pseudogene	102640122	predicted gene 29428	0	0	0	0.028625	0	0.0582988	0	0	0	0	0	0.028767
NC_000067.7	130230098	130236535	+	593	gene-Gm41951	Gm41951	lncRNA	105246704	predicted gene%2C 41951	0	0	0	0	0	0	0	0	0	0	0	0
NC_000067.7	130316263	130350831	-	2089	gene-Cd55b	Cd55b	protein_coding	13137	CD55 molecule%2C decay accelerating factor for complement B	0.0693214	0.0322211	0.133937	0.0607305	0.0601313	0.061843	0.0665353	0	0.0618494	0.0615933	0.0620259	0.0610317
NC_000067.7	130350561	130365651	+	2438	gene-Cd55os	Cd55os	lncRNA	102640368	CD55 molecule%2C opposite strand sequence	0	0	0	0	0	0	0	0	0	0	0	0
NC_000067.7	130357526	130390513	-	8102	gene-Cd55	Cd55	protein_coding	13136	CD55 molecule%2C decay accelerating factor for complement	0.285979	0.232619	0.345339	0.281855	0.232561	0.247154	0.214441	0.244559	0.231233	0.206454	0.223896	0.118022
NC_000067.7	130442785	130484796	+	4900	gene-Gm16083	Gm16083	lncRNA	102640300	predicted gene 16083	0	0	0.0142752	0	0	0	0	0.0126366	0.013184	0	0.0132216	0.0390292
NC_000067.7	130474847	130557371	-	2205	gene-Zp3r	Zp3r	protein_coding	22789	zona pellucida 3 receptor	0	0	0	0	0	0	0	0	0	0	0	0
NC_000067.7	130523307	130523413	-	107	gene-Gm23623	Gm23623	snRNA	115487602	predicted gene%2C 23623	0	0	0	0	0	0	0	0	0	0	0	0
NC_000067.7	130563658	130589394	-	1944	gene-C4bp	C4bp	protein_coding	12269	complement component 4 binding protein	0.037246	0.0346244	0	0	0	0.0664558	0.035749	0	0.0332313	0.0661874	0	0.032792
NC_000067.7	130597939	130609308	-	754	gene-C4bp-ps1	C4bp-ps1	transcribed_pseudogene	12270	complement component 4 binding protein%2C pseudogene 1	0.288088	0.0892704	0	0	0	0.0856698	0	0.0821212	0.0856787	0.0853239	0.257769	0.084546
NC_000067.7	130616780	130656990	-	9788	gene-Pfkfb2	Pfkfb2	protein_coding	18640	6-phosphofructo-2-kinase/fructose-2%2C6-biphosphatase 2	9.51312	8.42405	8.62564	8.10086	9.64437	9.72753	8.59116	9.85599	11.3984	11.0883	11.4375	10.2642
NC_000067.7	130645064	130652093	+	6126	gene-Yod1	Yod1	protein_coding	226418	YOD1 deubiquitinase	4.38503	3.30726	2.9345	3.90373	3.99849	4.02796	3.82308	4.3665	4.22875	4.51579	4.64268	4.7868
NC_000067.7	130659713	130672359	+	2909	gene-AA986860	AA986860	protein_coding	212439	expressed sequence AA986860	2.78773	2.8229	3.2221	2.44225	3.32496	3.28637	3.75074	2.51168	3.15347	4.90966	3.20701	3.02412
NC_000067.7	130667655	130669028	-	633	gene-Gm28857	Gm28857	lncRNA	102640440	predicted gene 28857	0.114386	0.106335	0	0	0.0992213	0	0	0	0	0	0.102348	0
NC_000067.7	130694121	130712170	+	2828	gene-Gm28856	Gm28856	lncRNA	433347	predicted gene 28856	0	0	0	0	0	0	0	0	0	0	0	0
NC_000067.7	130712444	130753641	+	7834	gene-Fcamr	Fcamr	protein_coding	64435	Fc receptor%2C IgA%2C IgM%2C high affinity	0.0462128	0.025776	0.0178577	0.00809714	0.00801725	0.0164909	0.0354844	0	0.0577243	0.0328487	0.0330794	0.0081373
NC_000067.7	130737751	130745135	-	1644	gene-Gm15848	Gm15848	lncRNA	102640771	predicted gene 15848	0	0	0	0	0	0	0	0	0	0	0	0
NC_000067.7	130754421	130779986	+	3849	gene-Pigr	Pigr	protein_coding	18703	polymeric immunoglobulin receptor	0	0	0	0	0.0489533	0	0.0361113	0	0	0	0	0.0165621
NC_000067.7	130793514	130808528	+	1492	gene-Fcmr	Fcmr	protein_coding	69169	Fc fragment of IgM receptor	0	0	0	0	0	0	0	0	0	0	0	0
NC_000067.7	130809801	130815153	-	1131	gene-Il24	Il24	protein_coding	93672	interleukin 24	0	0	0	0	0	0	0	0	0	0	0	0
NC_000067.7	130834722	130839033	-	1031	gene-Il20	Il20	protein_coding	58181	interleukin 20	0	0	0	0	0	0	0	0	0	0	0	0.123662
NC_000067.7	130860393	130873194	-	1195	gene-Il19	Il19	protein_coding	329244	interleukin 19	0.181773	0.0563262	0.117069	0.053082	0.0525582	0.162163	0.0581557	0.0518154	0	0.161508	0.216857	0.160036
NC_000067.7	130891227	130900269	+	693	gene-Gm41952	Gm41952	lncRNA	105246706	predicted gene%2C 41952	0	0	0	0	0	0	0	0	0	0	0	0
NC_000067.7	130947459	130952707	+	2095	gene-Il10	Il10	protein_coding	16153	interleukin 10	0	0	0	0	0	0	0	0	0	0	0	0.0608569
NC_000067.7	130981437	131025580	-	2871	gene-Mapkapk2	Mapkapk2	protein_coding	17164	MAP kinase-activated protein kinase 2	90.9428	89.09	89.8293	100.353	86.9586	88.2191	93.3877	99.5973	94.1912	95.0784	94.7307	105.802
NC_000067.7	131001395	131001488	-	94	gene-Gm25549	Gm25549	pseudogene	115487624	predicted gene%2C 25549	0	0	0	0	0	0	0	0	0	0	0	0
NC_000067.7	131040473	131043644	+	530	gene-Gm51643	Gm51643	lncRNA	115487116	predicted gene%2C 51643	0	0	0	0	0	0	0	0	0	0	0	0.120279
NC_000067.7	131056178	131065991	-	2283	gene-Dyrk3	Dyrk3	protein_coding	226419	dual-specificity tyrosine-%28Y%29-phosphorylation regulated kinase 3	8.62658	9.37562	9.62059	10.5305	8.33577	7.75253	8.06678	9.62829	13.4976	15.0761	14.1888	18.1219
NC_000067.7	131080903	131115396	+	14558	gene-Eif2d	Eif2d	protein_coding	16865	eukaryotic translation initiation factor 2D	7.45548	7.13878	7.60602	7.73849	7.8606	7.71608	7.57115	7.92388	7.9432	7.76005	7.61875	8.31986
NC_000067.7	131104147	131172915	-	3738	gene-Rassf5	Rassf5	protein_coding	54354	Ras association %28RalGDS/AF-6%29 domain family member 5	1.78207	1.60262	1.72158	0.933337	1.86506	1.55526	1.74763	0.894502	2.41954	2.39231	2.25313	1.84183
NC_000067.7	131173012	131195702	+	9361	gene-Gm28913	Gm28913	lncRNA	102631674	predicted gene 28913	0	0.0143809	0.0149447	0.0271052	0.0335472	0.0207013	0.044544	0.0264584	0.0138023	0.0274903	0.0415251	0.00680992
NC_000067.7	131182337	131207339	-	4519	gene-Ikbke	Ikbke	protein_coding	56489	inhibitor of kappaB kinase epsilon	4.27804	3.55987	3.31245	2.87757	4.25293	4.37399	4.33678	3.89137	4.70325	4.98273	5.43348	4.61285
NC_000067.7	131203318	131318228	+	5888	gene-Gm51644	Gm51644	lncRNA	115487117	predicted gene%2C 51644	0	0	0	0	0	0	0	0	0	0	0	0
NC_000067.7	131212989	131455269	-	12512	gene-Srgap2	Srgap2	protein_coding	14270	SLIT-ROBO Rho GTPase activating protein 2	32.9393	32.0088	32.7492	33.3794	30.756	30.7332	31.4821	35.7897	34.9238	37.5968	37.0117	39.2716
NC_000067.7	131365211	131439168	-	73958	gene-Gm53252	Gm53252	pseudogene	118567330	predicted gene%2C 53252	0.00489509	0.00364044	0.00283736	0.00343076	0.00169845	0.0026202	0.00469835	0.00251167	0.00174698	0.00173975	0.000875984	0.00430972
NC_000067.7	131454336	131466773	+	2659	gene-Fam72a	Fam72a	protein_coding	108900	family with sequence similarity 72%2C member A	8.44149	8.27767	7.68144	6.91822	6.47204	6.9235	6.95222	7.14902	10.9087	10.2586	10.6718	10.4768
NC_000067.7	131526852	131539738	+	4148	gene-Avpr1b	Avpr1b	protein_coding	26361	arginine vasopressin receptor 1B	0	0	0	0	0	0	0	0	0	0.0155097	0.0156186	0
NC_000067.7	131566052	131603245	+	2120	gene-Ctse	Ctse	protein_coding	13034	cathepsin E	0.204923	0	0.0989837	0.149606	0.088878	0.091408	0.163906	0.146036	0.060945	0.091039	0.0916784	0.240557
NC_000067.7	131616412	131646288	+	5244	gene-Rab7b	Rab7b	protein_coding	226421	RAB7B%2C member RAS oncogene family	6.82087	6.94406	7.7098	3.56841	6.55139	6.7502	6.82504	3.89653	7.1328	7.02965	6.37483	4.08452
NC_000067.7	131657977	131661176	-	2927	gene-Gm30104	Gm30104	lncRNA	102631883	predicted gene%2C 30104	0.0247373	0	0.0238977	0.0433433	0.0214578	0.0220687	0.0474862	0.0211546	0.0662129	0.0439591	0.0664018	0.0435584
NC_000067.7	131671760	131699242	+	4940	gene-Slc26a9	Slc26a9	protein_coding	320718	solute carrier family 26%2C member 9	0	0.0408764	0.0424788	0	0.012714	0	0.0281361	0.0125343	0.0261546	0	0.0131146	0.0129044
NC_000067.7	131725122	131749210	+	4478	gene-Pm20d1	Pm20d1	protein_coding	212933	peptidase M20 domain containing 1	4.78612	5.03546	4.84234	4.56128	4.88095	4.02457	5.01278	4.85344	4.67418	4.75539	5.22281	4.88286
NC_000067.7	131755236	131776601	+	4802	gene-Slc41a1	Slc41a1	protein_coding	98396	solute carrier family 41%2C member 1	72.4967	72.8746	78.2077	59.6682	73.1006	73.7825	78.7729	60.1013	70.6422	68.6616	66.2296	51.2689
NC_000067.7	131794948	131800625	+	1433	gene-Rab29	Rab29	protein_coding	226422	RAB29%2C member RAS oncogene family	41.5338	40.4893	40.5145	35.1914	41.1555	44.9415	42.3378	34.3516	41.475	43.0092	43.266	34.2983
NC_000067.7	131838196	131864059	+	6096	gene-Nucks1	Nucks1	protein_coding	98415	nuclear casein kinase and cyclin-dependent kinase substrate 1	91.0304	97.9394	98.8527	101.362	92.3767	93.2474	85.9125	104.895	91.392	95.0449	93.4169	106.319
NC_000067.7	131890653	131910710	+	3565	gene-Slc45a3	Slc45a3	protein_coding	212980	solute carrier family 45%2C member 3	0.345275	0.339853	0.353176	0.213519	0.193795	0.199311	0.448362	0.104212	0.253695	0.360921	0.163555	0.23246
NC_000067.7	131935129	131954186	+	5396	gene-Elk4	Elk4	protein_coding	13714	ELK4%2C member of ETS oncogene family	8.30605	9.74222	9.3593	8.64033	7.589	7.56561	7.49569	7.90631	9.86506	10.8495	10.1693	10.597
NC_000067.7	131947543	131997400	-	20799	gene-Mfsd4a	Mfsd4a	protein_coding	213006	major facilitator superfamily domain containing 4A	0.142731	0.184464	0.13116	0.356828	0.0815324	0.139756	0.130311	0.345336	0.0931801	0.151564	0.0872162	0.346338
NC_000067.7	132005265	132007914	+	1640	gene-4833413N01Rik	4833413N01Rik	lncRNA	105246707	RIKEN cDNA 4833413N01 gene	0	0	0	0.0386786	0	0.0393872	0	0	0	0	0	0
NC_000067.7	132030335	132034109	+	2712	gene-Gm37120	Gm37120	lncRNA	108167726	predicted gene%2C 37120	0	0.0992771	0.0515844	0	0.023159	0.0714547	0.0768762	0.13699	0.0952828	0.0948882	0.0955546	0.0705173
NC_000067.7	132041285	132067433	-	3128	gene-Cdk18	Cdk18	protein_coding	18557	cyclin-dependent kinase 18	4.18975	4.17459	4.69603	2.65656	4.69849	5.1833	4.88783	2.63276	4.66752	5.59428	4.76368	2.93467
NC_000067.7	132072493	132072964	-	198	gene-Gm30153	Gm30153	lncRNA	102631954	predicted gene%2C 30153	0	0	0	0	0	0	0	0	0	0	0	0
NC_000067.7	132078333	132081880	+	1008	gene-Gm30242	Gm30242	lncRNA	102632072	predicted gene%2C 30242	0	0	0	0	0	0	0.0689446	0	0	0	0	0
NC_000067.7	132115960	132137285	+	18025	gene-Gm29695	Gm29695	lncRNA	100505034	predicted gene%2C 29695	0.156663	0.138167	0.12418	0.214669	0.121956	0.204267	0.219766	0.288556	0.172032	0.135628	0.197683	0.215734
NC_000067.7	132118361	132185120	+	3066	gene-Lemd1	Lemd1	protein_coding	213409	LEM domain containing 1	0.141695	0.197583	0.296585	0.24827	0.225335	0.147477	0.294667	0.201955	0.147493	0.188848	0.169044	0.103959
NC_000067.7	132125826	132125922	+	97	gene-Mir135b	Mir135b	miRNA	723818	microRNA 135b	0	0	0	0	0	0	0	0	0	0	0	0
NC_000067.7	132196339	132206116	-	324	gene-Gm29630	Gm29630	lncRNA	102632453	predicted gene 29630	1.34086	1.45423	0.863561	0.978904	1.16309	0.797469	1.50146	1.52887	1.99388	1.78706	2.7994	1.57402
NC_000067.7	132206246	132219094	-	750	gene-Gm38446	Gm38446	lncRNA	102632560	predicted gene%2C 38446	1.73775	0.897465	0.746117	0.592041	1.1724	1.20577	1.11194	1.15583	1.37817	1.02935	1.55487	1.35995
NC_000067.7	132212127	132212623	+	497	gene-Gm7241	Gm7241	protein_coding	638532	predicted pseudogene 7241	5.68177	6.22989	7.60003	4.72237	5.43402	5.71867	6.99156	5.85556	6.49917	7.7667	6.12665	7.3111
NC_000067.7	132226352	132236216	+	5402	gene-Klhdc8a	Klhdc8a	protein_coding	213417	kelch domain containing 8A	66.4282	73.9387	77.5493	68.494	70.1668	67.8116	76.3145	64.9913	66.2999	75.0526	73.6968	65.4588
NC_000067.7	132243827	132261233	+	3479	gene-Nuak2	Nuak2	protein_coding	74137	NUAK family%2C SNF1-like kinase%2C 2	27.1809	26.6028	26.8414	28.7901	17.0061	17.9544	19.057	22.9239	53.9431	60.9501	58.1752	66.9726
NC_000067.7	132249167	132251346	-	1769	gene-Gm30744	Gm30744	lncRNA	102632755	predicted gene%2C 30744	0	0	0	0	0	0	0	0	0	0	0	0
NC_000067.7	132269710	132279295	+	4065	gene-F730311O21Rik	F730311O21Rik	lncRNA	622304	RIKEN cDNA F730311O21 gene	0.0534363	0.0165584	0.0172075	0.0156047	0.0154507	0.0317811	0	0.0152323	0	0	0.0159375	0
NC_000067.7	132284053	132319661	-	5052	gene-Tmcc2	Tmcc2	protein_coding	68875	transmembrane and coiled-coil domains 2	5.77587	6.51515	7.43514	6.03944	3.86639	3.97646	3.97553	4.44908	5.54971	5.46306	6.09132	5.85489
NC_000067.7	132329536	132329598	+	63	gene-LOC115487632	LOC115487632	snRNA	115487632	U7 small nuclear RNA	0	0	0	0	0	0	0	0	0	0	0	0
NC_000067.7	132345127	132394697	+	8237	gene-Dstyk	Dstyk	protein_coding	213452	dual serine/threonine and tyrosine protein kinase	14.4162	14.7907	15.3365	14.5471	13.6869	13.6687	13.1787	13.9445	15.3328	15.5739	15.3136	15.6718
NC_000067.7	132394366	132404802	-	1364	gene-6030442K20Rik	6030442K20Rik	lncRNA	115487119	RIKEN cDNA 6030442K20 gene	0.42467	0.394779	0.205127	0.511556	0.414416	0.331499	0.407602	0.453954	0.520982	0.707488	0.474971	0.514094
NC_000067.7	132405087	132436382	+	6687	gene-Rbbp5	Rbbp5	protein_coding	213464	retinoblastoma binding protein 5%2C histone lysine methyltransferase complex subunit	13.5349	13.0151	12.678	12.8441	10.7825	10.9156	10.7253	12.6117	16.6166	16.9133	17.2065	18.6848
NC_000067.7	132433968	132436382	+	1747	gene-Tmem81	Tmem81	protein_coding	74626	transmembrane protein 81	2.15519	2.2732	1.92188	2.32382	2.12113	2.32941	2.22769	2.51647	3.14319	3.01969	3.0409	3.64898
NC_000067.7	132437163	132470989	-	9717	gene-Cntn2	Cntn2	protein_coding	21367	contactin 2	0.126675	0.207811	0.15117	0.0913926	0.168054	0.172838	0.128736	0.0892118	0.146263	0.132416	0.120011	0.0918459
NC_000067.7	132475706	132492188	+	2891	gene-Gm51646	Gm51646	lncRNA	115487120	predicted gene%2C 51646	0	0	0	0	0	0	0	0	0	0	0	0
NC_000067.7	132492428	132669567	-	17196	gene-Nfasc	Nfasc	protein_coding	269116	neurofascin	24.6323	27.3764	29.9953	19.2003	25.4391	25.3031	25.7155	17.5575	26.1773	26.2597	24.8316	17.049
NC_000067.7	132596318	132604938	+	363	gene-Gm46157	Gm46157	lncRNA	108167727	predicted gene%2C 46157	0	0	0	0	0	0	0	0	0	0	0	0
NC_000067.7	132657091	132660564	+	1879	gene-Gm10538	Gm10538	lncRNA	100038653	predicted gene 10538	0	0	0	0	0	0	0	0	0	0	0	0
NC_000067.7	132714974	132715580	+	203	gene-Gm31101	Gm31101	lncRNA	102633219	predicted gene%2C 31101	0	0	0	0	0	0	0	0	0	0	0	0
NC_000067.7	132741966	132742086	-	121	gene-Gm22609	Gm22609	pseudogene	115485802	predicted gene%2C 22609	0	0	0	0	0	0	0	0	0	0	0	0
NC_000067.7	132808093	132867743	+	3346	gene-Lrrn2	Lrrn2	protein_coding	16980	leucine rich repeat protein 2%2C neuronal	84.8706	90.6249	94.3656	92.6091	92.2022	93.7072	93.9008	87.0313	82.4222	87.1761	87.0333	85.0096
NC_000067.7	132842691	132857572	-	14704	gene-Gm31159	Gm31159	lncRNA	102633300	predicted gene%2C 31159	0	0	0.00951421	0.017256	0.00427143	0.00878605	0.014179	0.0126332	0	0.00437529	0.013218	0.0130062
NC_000067.7	132889388	132899426	-	2178	gene-Gm38687	Gm38687	lncRNA	105242414	predicted gene%2C 38687	0	0.0309044	0	0.116498	0	0.0889739	0.0319082	0.0852884	0.0889831	0.0590764	0.118983	0.146344
NC_000067.7	132913843	132958325	-	7436	gene-Mdm4	Mdm4	protein_coding	17248	transformed mouse 3T3 cell double minute 4	27.0306	21.797	20.1868	23.5954	22.6616	22.9418	21.7759	28.1035	30.9108	33.2572	35.8519	37.429
NC_000067.7	132953562	132954238	+	677	gene-Gm29257	Gm29257	pseudogene	102636216	predicted gene 29257	41.7111	40.9626	40.3986	45.6305	42.6754	41.3141	40.24	44.5417	40.9367	37.1561	40.4793	44.5386
NC_000067.7	132954471	132963608	+	1317	gene-Gm41953	Gm41953	lncRNA	105246708	predicted gene%2C 41953	0.0549781	0.102217	0.053112	0.144494	0.143069	0.0490471	0.0527685	0.0470155	0.147157	0.0488491	0.0983843	0.0484037
NC_000067.7	132961700	132961772	+	73	gene-n-TKctt26	n-TKctt26	tRNA	102467651	nuclear encoded tRNA lysine 26 %28anticodon TTT%29	0	0	0	0	0	0	0	0	0	0	0	0
NC_000067.7	132962065	132962137	-	73	gene-n-TKctt25	n-TKctt25	tRNA	102467351	nuclear encoded tRNA lysine 25 %28anticodon TTT%29	0	0	0	0	0	0	0	0	0	0	0	0
NC_000067.7	132973410	133036429	+	10484	gene-Pik3c2b	Pik3c2b	protein_coding	240752	phosphatidylinositol-4-phosphate 3-kinase catalytic subunit type 2 beta	0.497257	0.584242	0.500394	0.423532	0.425344	0.560678	0.450757	0.496111	0.640841	0.773189	0.784799	0.881668
NC_000067.7	132986683	132996164	-	3520	gene-Gm28609	Gm28609	lncRNA	102633532	predicted gene 28609	0	0	0	0	0	0	0.0197432	0.0175907	0	0	0	0
NC_000067.7	133020099	133021394	-	589	gene-Gm51647	Gm51647	lncRNA	115487121	predicted gene%2C 51647	0	0	0	0	0	0	0	0	0	0	0	0
NC_000067.7	133058904	133067538	+	5588	gene-Ppp1r15b	Ppp1r15b	protein_coding	108954	protein phosphatase 1%2C regulatory subunit 15B	38.6261	41.7856	39.9688	42.6254	35.7758	36.0891	35.0341	38.8492	39.1911	39.8462	38.7464	42.5289
NC_000067.7	133089770	133231173	+	19519	gene-Plekha6	Plekha6	protein_coding	240753	pleckstrin homology domain containing%2C family A member 6	2.00685	2.14492	2.10716	1.50466	1.80515	1.85985	1.94756	1.50682	2.60803	2.82136	2.71505	1.9269
NC_000067.7	133135470	133141930	-	1331	gene-Gm51648	Gm51648	lncRNA	115487122	predicted gene%2C 51648	0.0543999	0.151713	0.15766	0.0476581	0.0471879	0.0485312	0.208854	0.046521	0	0	0	0.0478946
NC_000067.7	133177590	133197546	-	3112	gene-Gm19461	Gm19461	lncRNA	100502933	predicted gene%2C 19461	0	0.0216291	0.044954	0	0	0	0	0	0	0	0	0
NC_000067.7	133237561	133250764	+	1842	gene-Golt1a	Golt1a	protein_coding	68338	golgi transport 1A	0	0	0	0	0	0	0	0	0	0	0	0
NC_000067.7	133241803	133249356	-	5731	gene-Gm53474	Gm53474	lncRNA	118567634	predicted gene%2C 53474	0	0	0	0	0	0	0	0.0108043	0.0112723	0.0112256	0	0.0111233
NC_000067.7	133249625	133257460	+	1624	gene-Kiss1	Kiss1	protein_coding	280287	KiSS-1 metastasis-suppressor	0	0	0	0	0	0	0.0427932	0	0	0	0	0
NC_000067.7	133278412	133288058	+	1423	gene-Ren1	Ren1	protein_coding	19701	renin 1 structural	0	0	0	0	0	0	0	0	0	0	0	0
NC_000067.7	133291201	133308056	+	2388	gene-Etnk2	Etnk2	protein_coding	214253	ethanolamine kinase 2	0.0606417	0.0845601	0.0878749	0.265632	0.210409	0.189349	0.174613	0.181506	0.216421	0.161644	0.0542597	0.26695
NC_000067.7	133310038	133352198	-	3879	gene-Sox13	Sox13	protein_coding	20668	SRY %28sex determining region Y%29-box 13	4.68522	3.97369	4.65241	5.46187	5.03558	4.17978	4.9269	5.47521	6.37857	6.73361	6.48027	7.54323
NC_000067.7	133528961	133529093	+	133	gene-Gm23939	Gm23939	pseudogene	115487648	predicted gene%2C 23939	0	0	0	0	0	0	0	0	0	0	0	0
NC_000067.7	133531609	133538018	-	492	gene-Snrpe	Snrpe	protein_coding	20643	small nuclear ribonucleoprotein E	261.222	269.239	255.625	298.728	254.93	256.673	245.496	300.536	248.034	252.106	254.272	272.094
NC_000067.7	133538206	133548910	+	6819	gene-Gm53475	Gm53475	lncRNA	118567635	predicted gene%2C 53475	0.0637098	0.0197419	0.0307736	0.0744191	0.0276318	0.0568368	0.0203831	0.0635629	0.0568427	0.0283037	0.0380033	0.121531
NC_000067.7	133547600	133589137	-	4883	gene-Zc3h11a	Zc3h11a	protein_coding	70579	zinc finger CCCH type containing 11A	22.2423	21.6141	22.5904	20.7459	17.5572	17.9247	17.8615	18.501	20.5196	22.0684	22.8735	21.3711
NC_000067.7	133547606	133589112	-	10284	gene-Zbed6	Zbed6	protein_coding	667118	zinc finger%2C BED type containing 6	17.0102	17.8616	18.8679	16.9438	13.6681	13.7996	14.029	15.3474	15.0825	17.0219	16.4926	15.5774
NC_000067.7	133606767	133620760	-	2972	gene-Lax1	Lax1	protein_coding	240754	lymphocyte transmembrane adaptor 1	0.17054	0.158536	0.28243	0.234779	0.232462	0.130407	0.327371	0.14584	0.173894	0.367995	0.196189	0.214494
NC_000067.7	133630411	133728797	-	9219	gene-Atp2b4	Atp2b4	protein_coding	381290	ATPase%2C Ca%2B%2B transporting%2C plasma membrane 4	54.6483	65.6087	71.1852	48.6189	55.8513	54.3792	56.4095	41.1587	51.8972	55.339	54.5611	38.1006
NC_000067.7	133654296	133654383	-	88	gene-Mir6903	Mir6903	miRNA	102466206	microRNA 6903	36.2031	59.661	47.6921	33.879	35.6859	36.7017	39.4864	26.7379	33.7691	31.436	33.8654	23.181
NC_000067.7	133669211	133680820	-	10085	gene-Gm53476	Gm53476	lncRNA	118567636	predicted gene%2C 53476	0.0646163	0.0667425	0.0554871	0.150956	0.0747333	0.102481	0.0895835	0.098236	0.0448401	0.0829296	0.077088	0.101137
NC_000067.7	133760333	133773018	-	1361	gene-Gm41954	Gm41954	lncRNA	105246709	predicted gene%2C 41954	0	0	0	0	0	0	0	0	0	0	0	0
NC_000067.7	133762927	133766110	+	1343	gene-Gm28441	Gm28441	lncRNA	102633688	predicted gene 28441	0	0	0	0	0	0	0	0	0	0	0	0
NC_000067.7	133787435	133818804	+	1147	gene-Gm31515	Gm31515	lncRNA	102633768	predicted gene%2C 31515	0	0	0	0.0553034	0	0	0	0	0	0	0	0
NC_000067.7	133824931	133837344	-	5683	gene-Optc	Optc	protein_coding	269120	opticin	0.344003	0.450075	0.52926	0.212076	0.342604	0.477387	0.440236	0.141642	0.545642	0.339614	0.398999	0.201911
NC_000067.7	133838042	133857820	-	3783	gene-Prelp	Prelp	protein_coding	116847	proline arginine-rich end leucine-rich repeat	24.5756	25.835	28.2715	15.6109	24.2064	25.3906	25.7924	14.1418	22.2853	24.4548	22.9825	12.6889
NC_000067.7	133905026	133934187	+	3482	gene-Bmncr	Bmncr	lncRNA	102633923	bone marrow associated noncoding RNA	0.353505	0.270631	0.341506	0.182174	0.396828	0.222614	0.359256	0.284523	0.296849	0.314096	0.334908	0.183078
NC_000067.7	133964992	133976018	+	3123	gene-Fmod	Fmod	protein_coding	14264	fibromodulin	114.139	114.015	117.678	49.2961	109.847	104.37	112.867	44.3528	107.401	112.641	111.98	44.2539
NC_000067.7	133987778	133988685	-	569	gene-Gm19497	Gm19497	lncRNA	105246710	predicted gene%2C 19497	0.254503	0.354885	0.368797	0.891852	0.441526	0.227048	0.488549	0.979393	0.681213	0.565327	0.683157	1.45645
NC_000067.7	134002603	134006893	-	3083	gene-Btg2	Btg2	protein_coding	12227	BTG anti-proliferation factor 2	33.8428	28.7535	31.8092	29.5664	17.1329	18.5006	17.2444	19.2808	59.6356	65.315	63.8404	74.7892
NC_000067.7	134010194	134012348	+	1202	gene-Gm31974	Gm31974	lncRNA	102634378	predicted gene%2C 31974	0	0	0.0581934	0	0	0	0	0	0	0	0	0
NC_000067.7	134018558	134022914	-	4004	gene-Gm32039	Gm32039	lncRNA	102634461	predicted gene%2C 32039	0.0180835	0	0	0	0	0	0	0	0	0	0	0
NC_000067.7	134037084	134037588	+	505	gene-Gm8618	Gm8618	protein_coding	667414	predicted gene 8618	0.573515	0.799721	0.415535	0.879269	0.746223	1.1512	0.68808	0.735676	0.89547	0.891761	1.02631	0.631165
NC_000067.7	134038980	134079279	+	2580	gene-Chit1	Chit1	protein_coding	71884	chitinase 1 %28chitotriosidase%29	0	0	0	0	0.0243438	0	0	0	0	0.0249357	0	0
NC_000067.7	134104971	134109828	-	577	gene-Gm46158	Gm46158	lncRNA	108167728	predicted gene%2C 46158	0	0.116655	0	0.109936	0	0	0	0	0	0	0	0
NC_000067.7	134109894	134117769	+	2068	gene-Chil1	Chil1	protein_coding	12654	chitinase-like 1	6.30228	6.08653	6.2913	5.88933	6.74235	7.49652	6.65388	5.3895	6.99748	6.50186	5.51371	5.1479
NC_000067.7	134121159	134128975	+	2619	gene-Mybph	Mybph	protein_coding	53311	myosin binding protein H	0.110586	0.154204	0.0801242	0.169542	0.143888	0.073992	0.106141	0.118212	0.123333	0.171951	0.197896	0.121702
NC_000067.7	134126953	134163195	-	5819	gene-Adora1	Adora1	protein_coding	11539	adenosine A1 receptor	80.0587	82.5786	85.5754	63.0623	83.9407	82.2673	83.3141	61.3022	84.1854	85.7494	86.6746	63.167
NC_000067.7	134196796	134215212	-	3967	gene-Gm32221	Gm32221	lncRNA	102634698	predicted gene%2C 32221	0.0912607	0.0509023	0.0528977	0.0479705	0.0474972	0.0488493	0.0875928	0.0468259	0.0651391	0.113521	0.0489937	0.0964169
NC_000067.7	134208623	134208729	-	107	gene-Gm24517	Gm24517	snRNA	115487590	predicted gene%2C 24517	0	0	0	0	0	0	0	0	0	0	0	0
NC_000067.7	134216333	134217499	-	1167	gene-Myoparr	Myoparr	lncRNA	114004354	myogenin promoter-associated myogenic regulatory antisense lncRNA	0	0	0	0	0	0	0	0	0	0	0	0
NC_000067.7	134217742	134220286	+	1480	gene-Myog	Myog	protein_coding	17928	myogenin	0	0	0	0.0428601	0	0	0	0	0.0872997	0.0869381	0	0.0861455
NC_000067.7	134224521	134272493	-	7850	gene-Ppfia4	Ppfia4	protein_coding	68507	protein tyrosine phosphatase%2C receptor type%2C f polypeptide %28PTPRF%29%2C interacting protein %28liprin%29%2C alpha 4	0.673332	0.454449	0.347515	0.412112	0.536061	0.872238	0.663976	0.449606	0.51846	0.745785	0.800541	0.438519
NC_000067.7	134227200	134232030	+	1310	gene-Gm32267	Gm32267	lncRNA	102634762	predicted gene%2C 32267	0	0.0513816	0	0	0	0	0.106101	0.0472667	0.0493143	0.0491101	0	0
NC_000067.7	134273834	134289765	-	3361	gene-Tmem183a	Tmem183a	protein_coding	57439	transmembrane protein 183A	49.9368	52.6102	50.9889	55.4496	49.3711	51.3531	50.2043	53.3159	59.0853	59.1277	59.331	63.1786
NC_000067.7	134289873	134297253	+	544	gene-Gm53477	Gm53477	lncRNA	118567637	predicted gene%2C 53477	0	0	0	0	0	0.118741	0	0	0	0	0	0.117183
NC_000067.7	134313669	134319240	+	2502	gene-Mgat4f	Mgat4f	protein_coding	240755	MGAT4 family%2C member F	0	0	0	0	0.0251028	0	0	0	0	0	0	0
NC_000067.7	134333519	134339476	+	2422	gene-Cyb5r1	Cyb5r1	protein_coding	72017	cytochrome b5 reductase 1	30.0447	30.5979	29.8335	24.1999	30.7293	30.5906	31.7065	24.5683	33.7946	35.4077	35.3622	28.5838
NC_000067.7	134343116	134361089	+	3449	gene-Adipor1	Adipor1	protein_coding	72674	adiponectin receptor 1	147.038	148.808	153.161	136.761	151.637	153.874	159.142	135.167	150.313	148.142	146.628	136.182
NC_000067.7	134383240	134418618	+	3337	gene-Klhl12	Klhl12	protein_coding	240756	kelch-like 12	14.6028	15.5517	15.5325	13.9526	12.2339	11.4014	13.641	10.9477	15.6423	15.2497	14.8715	15.6265
NC_000067.7	134422377	134435627	+	1985	gene-Rabif	Rabif	protein_coding	98710	RAB interacting factor	30.1662	29.5689	28.1908	31.349	27.749	28.0183	27.5534	30.9441	32.6751	31.0489	31.3976	34.3627
NC_000067.7	134433076	134433201	+	126	gene-Gm25612	Gm25612	snoRNA	115485771	predicted gene%2C 25612	0	0	0	0	0	0.512659	0	0	0	0	0	0
NC_000067.7	134455656	134460347	+	1263	gene-Gm46159	Gm46159	lncRNA	108167729	predicted gene%2C 46159	0	0	0	0	0.0497285	0.102288	0	0	0	0	0	0
NC_000067.7	134468679	134489484	-	2139	gene-Mgat4e	Mgat4e	protein_coding	71001	MGAT4 family%2C member E	0	0.0314679	0.0327015	0	0.0293628	0	0	0.0578956	0.0302018	0.0300768	0.090864	0.0298025
NC_000067.7	134474045	134475278	+	964	gene-Gm46160	Gm46160	lncRNA	108167730	predicted gene%2C 46160	0	0	0	0	0	0	0	0	0.0670143	0	0	0
NC_000067.7	134487916	134560621	+	8146	gene-Kdm5b	Kdm5b	protein_coding	75605	lysine %28K%29-specific demethylase 5B	13.2262	13.9478	14.5461	14.3982	12.1744	12.5289	12.5922	14.009	18.9697	18.362	18.3558	19.1572
NC_000067.7	134574272	134680887	+	9183	gene-Syt2	Syt2	protein_coding	20980	synaptotagmin II	0.346932	0.285863	0.243749	0.0276306	0.232543	0.196957	0.310284	0.00674283	0.738667	0.770637	0.825435	0.0624773
NC_000067.7	134682396	134883699	-	14296	gene-Ppp1r12b	Ppp1r12b	protein_coding	329251	protein phosphatase 1%2C regulatory subunit 12B	7.18187	7.33082	7.53991	7.20143	6.07159	6.30768	6.27098	6.86068	7.70919	8.40629	8.062	7.55376
NC_000067.7	134702009	134719772	+	320	gene-Gm32670	Gm32670	lncRNA	102635293	predicted gene%2C 32670	0	0	0	0	0	0	0	0	0	0	0	0
NC_000067.7	134778467	134778606	+	140	gene-LOC115487658	LOC115487658	snoRNA	115487658	small nucleolar RNA SNORA48	0	0	0	0	0	0	0	0	0	0	0	0
NC_000067.7	134859974	134875182	-	13781	gene-Gm51748	Gm51748	lncRNA	115487361	predicted gene%2C 51748	0.0210162	0	0	0.0322205	0.00911503	0.018749	0.00504289	0.0269586	0.00468774	0.00933665	0.00940223	0.0231288
NC_000067.7	134873972	134874037	-	66	gene-Mir5104b	Mir5104b	miRNA	114482779	microRNA 5104b	0	0	0	0	0	0	0	0	0	0	0	0
NC_000067.7	134890303	134901918	+	1134	gene-Ube2t	Ube2t	protein_coding	67196	ubiquitin-conjugating enzyme E2T	29.1796	33.7736	34.7275	35.688	31.6805	35.1456	34.0739	36.966	30.5918	33.245	35.021	39.238
NC_000067.7	134911038	135033112	-	7206	gene-Lgr6	Lgr6	protein_coding	329252	leucine-rich repeat-containing G protein-coupled receptor 6	0.964612	0.999466	1.09689	0.44014	0.993618	0.851586	1.10908	0.472601	1.02201	0.964209	1.19575	0.442323
NC_000067.7	135036236	135060313	-	6089	gene-Ptprv	Ptprv	transcribed_pseudogene	13924	protein tyrosine phosphatase%2C receptor type%2C V	0.63024	0.66326	0.631822	0.562552	0.587946	0.689551	0.719043	0.549129	0.413774	0.591676	0.574552	0.408303
NC_000067.7	135059577	135073064	+	3683	gene-Ptpn7	Ptpn7	protein_coding	320139	protein tyrosine phosphatase%2C non-receptor type 7	0.648766	0.65793	0.455814	0.620034	0.528651	0.648932	0.509475	0.437118	0.438513	0.768587	0.598079	0.50195
NC_000067.7	135074572	135084007	+	3674	gene-Arl8a	Arl8a	protein_coding	68724	ADP-ribosylation factor-like 8A	218.046	208.305	219.27	193.476	229.791	229.195	233.438	195.398	212.092	219.058	220.139	188.293
NC_000067.7	135087988	135095419	-	2253	gene-Gpr37l1	Gpr37l1	protein_coding	171469	G protein-coupled receptor 37-like 1	118.845	120.489	130.893	26.7471	129.601	129.419	134.273	24.4325	123.928	119.674	123.073	23.4562
NC_000067.7	135118332	135129814	-	1202	gene-Gm41955	Gm41955	lncRNA	105246711	predicted gene%2C 41955	0	0	0	0	0.0522522	0	0.0578171	0	0	0	0.0538985	0
NC_000067.7	135181312	135186210	-	2000	gene-Elf3	Elf3	protein_coding	13710	E74-like factor 3	1.08609	0.875028	1.39897	0.190299	1.09912	0.968925	0.938197	0.309597	1.16283	1.44752	0.971791	0.41436
NC_000067.7	135190437	135212222	-	2742	gene-Rnpep	Rnpep	protein_coding	215615	arginyl aminopeptidase %28aminopeptidase B%29	76.7897	73.8396	75.2035	73.7507	76.4817	75.3609	76.5927	67.7229	81.7299	82.0719	82.5538	76.2089
NC_000067.7	135214692	135215121	+	430	gene-Gm19642	Gm19642	pseudogene	102635410	predicted gene%2C 19642	0	0	0	0	0	0	0	0	0	0	0	0
NC_000067.7	135229273	135241475	-	1060	gene-Timm17a	Timm17a	protein_coding	21854	translocase of inner mitochondrial membrane 17a	172.136	180.149	187.409	218.604	175.386	177.149	179.641	208.773	157.97	152.945	153.775	170.435
NC_000067.7	135249487	135252404	-	686	gene-Gm41956	Gm41956	lncRNA	105246712	predicted gene%2C 41956	0	0	0	0	0	0	0	0.0902615	0	0	0.0944403	0
NC_000067.7	135252551	135295803	+	3942	gene-Lmod1	Lmod1	protein_coding	93689	leiomodin 1 %28smooth muscle%29	16.476	18.6118	21.1158	17.4754	15.646	16.1078	16.7658	15.5505	24.8607	27.1242	26.0492	24.3541
NC_000067.7	135298578	135302812	-	1817	gene-Shisa4	Shisa4	protein_coding	77552	shisa family member 4	199.526	200.67	212.81	154.271	212.652	214.262	223.558	156.622	223.777	226.143	224.344	178.051
NC_000067.7	135310050	135358260	-	6632	gene-Ipo9	Ipo9	protein_coding	226432	importin 9	139.266	144.272	149.442	162.59	146.316	147.267	144.263	160.307	142.461	150.834	151.62	159.09
NC_000067.7	135362318	135616088	-	16428	gene-Nav1	Nav1	protein_coding	215690	neuron navigator 1	18.388	24.0305	27.9147	25.3106	17.556	18.39	17.759	20.5041	27.0629	24.7108	23.6303	27.1436
NC_000067.7	135382341	135382421	-	81	gene-Mir1231	Mir1231	miRNA	100885827	microRNA 1231	1.78781	0	0.863561	1.56625	0	1.59494	0.857977	2.29331	0	0.794249	1.59966	1.57402
NC_000067.7	135439753	135460088	+	9800	gene-Gm32940	Gm32940	lncRNA	102635656	predicted gene%2C 32940	0.00738839	0	0	0	0.0128178	0	0.0141829	0	0	0	0.00661082	0
NC_000067.7	135525514	135527672	+	729	gene-Gm4793	Gm4793	lncRNA	215714	predicted gene 4793	0.595936	0.461659	0.0959512	0.261041	0.603086	0.620254	0.571984	0.509625	0.265851	0.5295	0.266609	0.524672
NC_000067.7	135614371	135679970	+	2510	gene-Csrp1	Csrp1	protein_coding	13007	cysteine and glycine-rich protein 1	224.344	229.765	227.541	253.631	241.495	238.641	239.388	252.858	237.714	240.266	236.688	256.362
NC_000067.7	135651316	135656868	-	2928	gene-Gm53478	Gm53478	lncRNA	118567638	predicted gene%2C 53478	0	0	0	0.0433285	0	0.0220611	0	0	0	0	0	0.0217717
NC_000067.7	135693823	135696872	+	1467	gene-Phlda3	Phlda3	protein_coding	27280	pleckstrin homology like domain%2C family A%2C member 3	79.6123	85.1582	89.6885	92.274	77.7489	81.107	87.2136	82.3059	93.4017	91.8308	89.6936	96.0777
NC_000067.7	135709252	135738727	+	2655	gene-Tnni1	Tnni1	protein_coding	21952	troponin I%2C skeletal%2C slow 1	0.190901	0.0253521	0.158076	0.0716757	0	0.0729887	0.0261756	0.0699654	0.0486642	0.0242313	0.048803	0.0240104
NC_000067.7	135746336	135761079	+	2992	gene-Lad1	Lad1	protein_coding	16763	ladinin	0.121	0.0449932	0.093514	0.0636026	0.12595	0.107946	0.0929092	0.269035	0.0647745	0.215021	0.173225	0.276978
NC_000067.7	135763933	135780006	+	1424	gene-Tnnt2	Tnnt2	protein_coding	21956	troponin T2%2C cardiac	0.457623	0.330877	0.343848	0.623639	0.352849	0.317532	0.732052	0.47831	0.49903	0.406607	0.54595	0.179066
NC_000067.7	135799132	135846945	-	4670	gene-Pkp1	Pkp1	protein_coding	18772	plakophilin 1	0.0465136	0.0432397	0.0299565	0.0271662	0.0134491	0.0138319	0.0446442	0.0265179	0.0553334	0.0551042	0.0277456	0
NC_000067.7	135880943	135968663	-	10888	gene-Igfn1	Igfn1	protein_coding	226438	immunoglobulin-like and fibronectin type III domain containing 1	0	0.00618202	0.00642436	0	0.0115369	0.00593268	0.00638282	0	0	0	0.0238009	0.00585485
NC_000067.7	135935957	135962768	+	1750	gene-Tmem9	Tmem9	protein_coding	66241	transmembrane protein 9	108.03	111.773	111.718	114.941	106.7	109.258	111.472	107.563	108.716	103.891	110.951	111.322
NC_000067.7	135978321	135979810	+	1490	gene-Ascl5	Ascl5	protein_coding	226439	achaete-scute family bHLH transcription factor 5	0.0971895	0.135523	0	0.0425725	0.0421524	0.0867047	0.0466417	0.0831133	0.0867138	0.129532	0.130442	0.0855673
NC_000067.7	135980549	136047268	+	6058	gene-Cacna1s	Cacna1s	protein_coding	12292	calcium channel%2C voltage-dependent%2C L type%2C alpha 1S subunit	0.0358565	0.0333327	0.0115465	0.0209419	0.0725734	0.0533138	0.057359	0	0.085311	0.0424788	0.0213886	0
NC_000067.7	136055457	136058921	-	508	gene-Gm15850	Gm15850	lncRNA	329253	predicted gene 15850	0	0	0	0	0	0.127156	0	0.121889	0	0.253284	0.127532	0
NC_000067.7	136059128	136105739	+	9297	gene-Kif21b	Kif21b	protein_coding	16565	kinesin family member 21B	15.4906	17.4917	17.3122	18.7904	15.2542	16.0984	15.1595	18.9215	15.6692	15.2791	14.2436	17.2723
NC_000067.7	136109398	136141178	-	3618	gene-Mroh3	Mroh3	protein_coding	76422	maestro heat-like repeat family member 3	0.100064	0.111625	0.0386669	0.140261	0.0520789	0.124977	0.0576253	0.068457	0.0357113	0.0533451	0.089533	0.0704783
NC_000067.7	136141259	136162045	-	4223	gene-Inava	Inava	protein_coding	67313	innate immunity activator	5.81239	7.25219	6.75798	9.61333	6.36548	5.32301	5.24965	7.46317	7.25106	7.64759	8.31495	10.295
NC_000067.7	136161937	136169635	+	681	gene-Gm3878	Gm3878	pseudogene	100042513	predicted gene 3878	0	0	0	0	0	0	0	0	0	0	0	0
NC_000067.7	136186652	136188664	-	2013	gene-Gpr25	Gpr25	protein_coding	383563	G protein-coupled receptor 25	0.179847	0.100313	0.0694967	0.094535	0.0624015	0.0320889	0.103571	0.0615195	0.0641845	0	0.128735	0.031668
NC_000067.7	136195861	136273855	-	8249	gene-Camsap2	Camsap2	protein_coding	67886	calmodulin regulated spectrin-associated protein family%2C member 2	27.4475	29.3751	30.8658	29.5672	23.2909	23.3745	22.8143	23.7124	32.3988	34.1987	34.0462	34.737
NC_000067.7	136339654	136343257	-	2097	gene-9230116N13Rik	9230116N13Rik	lncRNA	320054	RIKEN cDNA 9230116N13 gene	0.863212	0.802454	0.900624	0.907482	0.778724	0.862499	0.596533	0.856301	1.10904	0.797658	0.926839	1.09438
NC_000067.7	136343009	136384019	+	3124	gene-Ddx59	Ddx59	protein_coding	67997	DEAD box helicase 59	13.4661	14.3497	13.9942	14.9039	12.3242	13.0886	12.302	14.5285	14.3927	15.4452	13.5005	17.2837
NC_000067.7	136394044	136483676	+	10032	gene-Kif14	Kif14	protein_coding	381293	kinesin family member 14	5.51419	6.01173	6.1428	6.46849	4.58282	5.08029	4.95312	6.90051	6.61988	7.02854	7.33622	8.43233
NC_000067.7	136552639	136558129	+	5275	gene-Zfp281	Zfp281	protein_coding	226442	zinc finger protein 281	16.7461	15.8992	15.3555	14.6467	16.3477	17.4498	15.6119	15.7997	24.2364	26.8801	26.5899	28.2423
NC_000067.7	136578182	136590451	-	650	gene-Gm34056	Gm34056	lncRNA	102637177	predicted gene%2C 34056	0.111394	0.207107	0.322839	0.0975892	0.193253	0.198754	0.427668	0.571564	0.397549	0.0989757	0.498354	0
NC_000067.7	136589917	136610463	+	3880	gene-Gm41958	Gm41958	misc_RNA	105246714	predicted gene%2C 41958	0.279921	0.121435	0.144224	0.261579	0.550372	0.432853	0.501518	0.414924	0.416248	0.281877	0.551015	0.558613
NC_000067.7	136611134	136618543	+	489	gene-Gm19705	Gm19705	lncRNA	100503460	predicted gene%2C 19705	11.8456	11.0118	11.1574	12.3234	11.0458	12.1528	11.6537	14.5618	11.8899	13.0247	11.9238	11.0809
NC_000067.7	136623949	136653466	+	1199	gene-Platr22	Platr22	lncRNA	100503474	pluripotency associated transcript 22	0.603888	0.449107	0.58339	0.581954	1.10004	0.430993	0.521656	0.877923	0.377158	0.912161	0.756468	0.691175
NC_000067.7	136625112	136625209	+	98	gene-Gm24086	Gm24086	pseudogene	115487627	predicted gene%2C 24086	0	0	0	0	0	0	0	0	0	0	0	0
NC_000067.7	136725926	136726697	-	772	gene-Gm17781	Gm17781	pseudogene	100047554	predicted gene%2C 17781	0	0	0	0	0	0	0	0	0	0	0	0
NC_000067.7	136770300	136888186	-	5072	gene-Nr5a2	Nr5a2	protein_coding	26424	nuclear receptor subfamily 5%2C group A%2C member 2	0.0142757	0.0132709	0.0827466	0.025013	0.0247662	0.0254712	0.0274038	0.0488323	0.0254739	0.0380526	0.0383198	0.0125685
NC_000067.7	137143282	137143385	-	104	gene-Gm25609	Gm25609	snRNA	115487600	predicted gene%2C 25609	0	0	0	0	0	0	0	0	0	0	0	0
NC_000067.7	137281291	137287579	+	3444	gene-Gm34244	Gm34244	lncRNA	102637437	predicted gene%2C 34244	0	0	0	0	0	0	0	0	0	0	0.0376226	0
NC_000067.7	137294889	137294992	-	104	gene-Gm23534	Gm23534	pseudogene	115485811	predicted gene%2C 23534	0	0	0	0	0	0	0	0	0	0	0	0
NC_000067.7	137662056	137662171	+	116	gene-Gm22727	Gm22727	pseudogene	115485813	predicted gene%2C 22727	0	0	0	0	0	0	0	0	0	0	0	0
NC_000067.7	137695591	137715901	+	1122	gene-Gm34306	Gm34306	lncRNA	102637519	predicted gene%2C 34306	0	0	0	0.0565356	0	0	0	0	0.115155	0	0	0
NC_000067.7	137826161	137890514	+	61016	gene-Gm4258	Gm4258	lncRNA	100043143	predicted gene 4258	0.047467	0.0551575	0.049295	0.0550994	0.117346	0.116452	0.105925	0.150191	0.0825838	0.0980576	0.105117	0.121193
NC_000067.7	137845426	137897658	-	47437	gene-Gm41959	Gm41959	lncRNA	105246715	predicted gene%2C 41959	0	0	0.00147455	0	0	0	0	0	0.00136184	0.00271241	0	0.00134384
NC_000067.7	137894193	137894279	+	87	gene-Mir181a-1	Mir181a-1	miRNA	735252	microRNA 181a-1	0	0	0	0	0	0	0	0	0	0	0	0
NC_000067.7	137894377	137894456	+	80	gene-Mir181b-1	Mir181b-1	miRNA	723890	microRNA 181b-1	0.905078	0	0	0.792912	0.785089	0.807438	0.868701	0	0	0	0	0
NC_000067.7	137912661	137937516	+	13304	gene-Gm34353	Gm34353	lncRNA	102637582	predicted gene%2C 34353	0.0326546	0.0202375	0.0262885	0.0190718	0.00944184	0.0291318	0.0261185	0.0325794	0.0242791	0.0193428	0.0194787	0.0143748
NC_000067.7	137990597	138103491	-	5872	gene-Ptprc	Ptprc	protein_coding	19264	protein tyrosine phosphatase%2C receptor type%2C C	2.0839	2.3155	2.32288	1.36113	2.01085	2.2331	1.88179	1.51846	2.17833	2.58564	2.35004	1.59586
NC_000067.7	138171979	138187548	+	302	gene-Gm53479	Gm53479	lncRNA	118567639	predicted gene%2C 53479	0	0	0	0	0	0	0	0	0	0	0	0
NC_000067.7	138201476	138217200	+	1887	gene-Atp6v1g3	Atp6v1g3	protein_coding	338375	ATPase%2C H%2B transporting%2C lysosomal V1 subunit G3	0	0	0	0	0	0	0	0	0	0	0	0
NC_000067.7	138411575	138547481	-	4290	gene-Nek7	Nek7	protein_coding	59125	NIMA %28never in mitosis gene a%29-related expressed kinase 7	42.3635	48.5133	49.2411	47.035	44.4774	45.1713	42.5562	44.224	45.4471	45.0489	44.2629	45.4555
NC_000067.7	138567833	138609813	-	1930	gene-Gm5833	Gm5833	lncRNA	545363	predicted gene 5833	0	0	0	0	0	0	0	0	0	0	0	0
NC_000067.7	138617049	138652577	-	695	gene-Gm8790	Gm8790	pseudogene	667745	predicted gene 8790	0	0	0	0	0	0	0.0999944	0	0	0	0	0
NC_000067.7	138752924	138776577	-	9846	gene-Lhx9	Lhx9	protein_coding	16876	LIM homeobox protein 9	0.0147077	0	0.0142085	0	0.0127579	0.0131211	0.0211749	0	0.00656122	0.00653404	0.00657994	0.00647447
NC_000067.7	138779717	138784592	-	571	gene-2310009B15Rik	2310009B15Rik	protein_coding	69549	RIKEN cDNA 2310009B15 gene	25.488	22.8688	27.9304	29.5502	24.1989	25.7928	24.8287	29.7126	23.759	24.5619	23.8267	28.3571
NC_000067.7	138804010	138804688	-	410	gene-1700019P21Rik	1700019P21Rik	lncRNA	75546	RIKEN cDNA 1700019P21 gene	0	0	0	0	0	0	0	0	0	0	0	0
NC_000067.7	138891447	139103781	+	13024	gene-Dennd1b	Dennd1b	protein_coding	329260	DENN domain containing 1B	3.57472	3.85026	3.94749	3.37036	2.90309	2.85182	2.79607	2.93337	3.68047	3.78872	3.77554	4.05275
NC_000067.7	138905395	138906984	+	460	gene-4930596I21Rik	4930596I21Rik	lncRNA	78229	RIKEN cDNA 4930596I21 gene	0	0	0	0	0	0	0	0.134607	0	0	0	0
NC_000067.7	139062092	139068194	-	4813	gene-LOC118567640	LOC118567640	lncRNA	118567640	uncharacterized LOC118567640	0	0	0	0	0	0	0	0	0	0	0	0
NC_000067.7	139091656	139095410	-	1682	gene-Gm41960	Gm41960	lncRNA	105246717	predicted gene%2C 41960	0	0	0	0	0.0373407	0	0	0	0	0	0	0
NC_000067.7	139101288	139307262	-	28873	gene-Crb1	Crb1	protein_coding	170788	crumbs family member 1%2C photoreceptor morphogenesis associated	0.0250775	0.0116562	0.0266489	0.0131818	0.00435058	0.0156605	0.00481392	0.0364572	0.0134247	0.0222818	0.0157068	0.0264944
NC_000067.7	139307190	139330590	+	1111	gene-4933436E23Rik	4933436E23Rik	lncRNA	71209	RIKEN cDNA 4933436E23 gene	0	0	0	0	0	0	0	0	0	0	0	0
NC_000067.7	139336018	139341602	+	500	gene-Gm34816	Gm34816	lncRNA	102638197	predicted gene%2C 34816	0	0	0	0	0	0	0	0	0	0	0	0
NC_000067.7	139349916	139380743	+	8900	gene-Zbtb41	Zbtb41	protein_coding	226470	zinc finger and BTB domain containing 41	13.985	13.8931	15.1529	14.6894	12.011	12.1424	11.4942	13.01	15.3447	15.3679	15.585	17.4411
NC_000067.7	139381450	139421826	+	11345	gene-Aspm	Aspm	protein_coding	12316	abnormal spindle microtubule assembly	18.0936	21.4181	22.9359	25.1999	19.7694	20.0589	19.4185	24.8278	21.923	23.1365	22.3225	28.3423
NC_000067.7	139429285	139451496	+	2561	gene-F13b	F13b	protein_coding	14060	coagulation factor XIII%2C beta subunit	0.0282726	0	0	0	0.0490489	0.0252226	0.081409	0.0241778	0.0252252	0.0753622	0	0.0746751
NC_000067.7	139474802	139487960	-	1732	gene-Cfhr1	Cfhr1	protein_coding	50702	complement factor H-related 1	0	0	0	0	0	0	0	0	0	0	0	0
NC_000067.7	139512032	139588744	-	1751	gene-Cfhr3	Cfhr3	protein_coding	624286	complement factor H-related 3	0	0	0	0	0	0	0	0	0	0	0	0
NC_000067.7	139599342	139599445	+	104	gene-Gm26271	Gm26271	snRNA	115487613	predicted gene%2C 26271	0	0	0	0	0	0	0	0	0	0	0	0
NC_000067.7	139625657	139708977	-	2887	gene-Cfhr4	Cfhr4	protein_coding	214403	complement factor H-related 4	0.1254	0.116574	0.145373	0.0659158	0.0870206	0.134247	0.0240721	0.064343	0.0447535	0.0222841	0.0897624	0.0441619
NC_000067.7	139714721	139714824	+	104	gene-Gm25619	Gm25619	snRNA	115487615	predicted gene%2C 25619	0	0	0	0	0	0	0	0	0	0	0	0
NC_000067.7	139731903	139734437	-	1548	gene-Gm41963	Gm41963	lncRNA	105246720	predicted gene%2C 41963	0	0	0	0	0	0	0	0	0	0	0	0
NC_000067.7	139738030	139786437	-	1602	gene-Cfhr2	Cfhr2	protein_coding	545366	complement factor H-related 2	0.316382	0.420161	0.392969	0.316769	0.235233	0.322572	0.173523	0.193257	0.362931	0.240952	0.323526	0.278548
NC_000067.7	139931563	139931704	+	142	gene-Gm26048	Gm26048	snoRNA	115487652	predicted gene%2C 26048	0	0	0	0	0	0	0	0	0	0	0	0
NC_000067.7	140013593	140111149	-	4365	gene-Cfh	Cfh	protein_coding	12628	complement component factor h	3.13511	3.50042	3.60559	1.83105	2.96409	3.84758	3.07279	2.45408	3.15239	2.94773	2.92391	1.7087
NC_000067.7	140173373	140541783	+	8603	gene-Kcnt2	Kcnt2	protein_coding	240776	potassium channel%2C subfamily T%2C member 2	0.412403	0.406848	0.34962	0.353921	0.408834	0.292829	0.379672	0.410253	0.330405	0.426252	0.376532	0.466826
NC_000067.7	140497914	140584140	-	551	gene-4930590L20Rik	4930590L20Rik	lncRNA	75910	RIKEN cDNA 4930590L20 gene	0	0	0	0	0	0	0	0	0	0	0	0
NC_000067.7	141225838	141225944	+	107	gene-Gm25457	Gm25457	snRNA	115487713	predicted gene%2C 25457	0	0	0	0	0	0	0	0	0	0	0	0
NC_000067.7	143245593	143272323	-	338	gene-Gm35244	Gm35244	lncRNA	102638756	predicted gene%2C 35244	0	0	0	0	0	0	0	0	0	0	0	0
NC_000067.7	143380188	143393766	-	836	gene-Gm35303	Gm35303	lncRNA	102638833	predicted gene%2C 35303	0	0	0	0	0	0	0	0	0	0	0	0
NC_000067.7	143479014	143578631	-	17267	gene-Cdc73	Cdc73	protein_coding	214498	cell division cycle 73%2C Paf1/RNA polymerase II complex component	8.17699	8.7748	8.66102	9.45231	7.47123	7.61284	7.21645	8.36971	9.67511	9.75427	10.5094	10.8467
NC_000067.7	143516435	143525675	+	4578	gene-B3galt2	B3galt2	protein_coding	26878	UDP-Gal:betaGlcNAc beta 1%2C3-galactosyltransferase%2C polypeptide 2	2.00865	1.89667	1.74184	1.28861	1.89327	1.69319	1.83683	1.69068	1.58047	1.34908	1.07552	1.04436
NC_000067.7	143594821	143597717	+	225	gene-Gm38658	Gm38658	lncRNA	102643121	predicted gene%2C 38658	0	0	0	0	0	0	0	0	0	0	0	0
NC_000067.7	143610381	143614826	-	746	gene-Gm46161	Gm46161	lncRNA	108167731	predicted gene%2C 46161	2.6206	3.33842	2.15659	1.70062	2.18899	1.73177	0.931583	2.32405	2.16494	1.81102	2.69218	3.50356
NC_000067.7	143614787	143625416	+	5195	gene-Glrx2	Glrx2	protein_coding	69367	glutaredoxin 2 %28thioltransferase%29	26.384	27.8309	27.0503	29.5125	26.5132	25.6266	25.23	27.3542	26.7609	26.4396	26.0516	29.9043
NC_000067.7	143626528	143652794	-	8732	gene-Ro60	Ro60	protein_coding	20822	Ro60%2C Y RNA binding protein	24.7849	28.9528	31.2012	28.9487	26.4118	26.7198	23.3909	25.769	27.3884	26.7887	27.4072	26.6175
NC_000067.7	143652993	143683204	+	2025	gene-Uchl5	Uchl5	protein_coding	56207	ubiquitin carboxyl-terminal esterase L5	40.9765	42.9786	44.767	45.1079	42.0575	41.0218	38.9178	46.5389	46.609	47.7503	47.4138	55.122
NC_000067.7	143654666	143654800	+	135	gene-Gm25663	Gm25663	snoRNA	115487685	predicted gene%2C 25663	1.60903	1.49577	2.07255	3.75899	3.7219	0.478482	2.05914	3.6693	0.478531	3.33585	1.43969	2.83323
NC_000067.7	143814347	143874562	+	1259	gene-Gm41964	Gm41964	lncRNA	105246721	predicted gene%2C 41964	0.0575109	0	0	0	0	0	0	0	0	0	0.0514583	0.101267
NC_000067.7	143875076	143879887	-	3009	gene-Rgs2	Rgs2	protein_coding	19735	regulator of G-protein signaling 2	16.6517	17.2916	17.1326	15.4313	18.8901	17.7534	18.4769	17.656	34.6947	33.5461	32.4038	32.4776
NC_000067.7	143956377	143994414	+	688	gene-Gm35356	Gm35356	lncRNA	102638909	predicted gene%2C 35356	0	0	0	0	0	0	0	0	0	0	0	0
NC_000067.7	144013083	144053110	-	2964	gene-Rgs13	Rgs13	protein_coding	246709	regulator of G-protein signaling 13	0	0	0	0	0	0.0217932	0	0.0208905	0	0	0	0
NC_000067.7	144073156	144076564	+	575	gene-Gm35415	Gm35415	lncRNA	102638987	predicted gene%2C 35415	0	0	0	0	0	0	0	0.107686	0	0	0	0.110865
NC_000067.7	144120407	144124862	-	1350	gene-Rgs1	Rgs1	protein_coding	50778	regulator of G-protein signaling 1	4.82708	5.83352	5.02593	4.88669	2.55881	1.96177	2.26506	1.46772	19.7155	21.1111	20.9235	16.1022
NC_000067.7	144187767	144188174	-	408	gene-Gm7266	Gm7266	pseudogene	639456	predicted gene 7266	2.48453	2.14468	1.88587	3.57588	1.84727	1.10825	1.70334	1.97292	2.69174	1.7345	2.22305	2.65615
NC_000067.7	144392388	144443405	-	2948	gene-Rgs21	Rgs21	protein_coding	624910	regulator of G-protein signalling 21	0	0	0	0	0	0	0	0.0210039	0	0	0	0.021624
NC_000067.7	144628430	144651165	-	2014	gene-Rgs18	Rgs18	protein_coding	64214	regulator of G-protein signaling 18	0	0	0	0	0	0	0	0	0	0	0.0321678	0
NC_000067.7	144836472	144836577	-	106	gene-Gm22681	Gm22681	snRNA	115487606	predicted gene%2C 22681	0	0	0	0	0	0	0	0	0	0	0	0
NC_000067.7	145167092	145167218	-	127	gene-Gm25460	Gm25460	snoRNA	115485808	predicted gene%2C 25460	0	0	0	0	0	0	0	0	0	0	0	0
NC_000067.7	146074040	146079130	-	5091	gene-Gm53480	Gm53480	protein_coding	118567641	predicted gene%2C 53480	0	0	0.0274793	0.0124598	0	0.0253762	0	0	0	0	0	0
NC_000067.7	146184219	146188964	-	330	gene-Gm41965	Gm41965	lncRNA	105246722	predicted gene%2C 41965	0	0	0	0	0	0	0	0	0	0	0	0
NC_000067.7	146302631	146370900	-	865	gene-Gm29514	Gm29514	lncRNA	102639375	predicted gene 29514	0.0837066	0.15563	0	0	0.0726094	0	0.401712	0.143166	0	0	0.0748972	0.147393
NC_000067.7	146371367	146778210	+	4018	gene-Brinp3	Brinp3	protein_coding	215378	bone morphogenetic protein/retinoic acid inducible neural specific 3	1.54976	1.39042	1.20121	0.884083	1.53188	1.75233	1.7988	0.63183	1.12547	1.00872	1.46728	0.60289
NC_000067.7	148202718	148202846	-	129	gene-Gm22966	Gm22966	snoRNA	115485800	predicted gene%2C 22966	0	0	0	0	0	0	0	0	0	0	0	0
NC_000067.7	148588513	148592495	+	421	gene-Gm41966	Gm41966	lncRNA	105246723	predicted gene%2C 41966	0	0	0	0	0	0	0	0	0	0	0	0
NC_000067.7	148813633	148814121	-	489	gene-Gm4034	Gm4034	pseudogene	100042792	predicted gene 4034	0	0	0	0.12972	0	0	0	0.253249	0	0	0	0
NC_000067.7	148815634	148816678	-	1045	gene-Gm53589	Gm53589	pseudogene	118567788	predicted gene%2C 53589	0	0	0	0	0	0	0	0	0	0	0	0
NC_000067.7	149286471	149325702	-	2998	gene-Gm29398	Gm29398	lncRNA	105246724	predicted gene 29398	0	0	0	0	0	0	0	0	0	0	0	0
NC_000067.7	149583128	149583229	-	102	gene-Gm23535	Gm23535	snRNA	115487619	predicted gene%2C 23535	0	0	0	0	0	0	0	0	0	0	0	0
NC_000067.7	149705369	149837041	-	3052	gene-Pla2g4a	Pla2g4a	protein_coding	18783	phospholipase A2%2C group IVA %28cytosolic%2C calcium-dependent%29	17.6982	19.0108	21.1312	24.5668	17.3069	18.0324	18.4898	21.0794	19.262	17.6013	17.5763	22.1195
NC_000067.7	149950624	149975625	-	2994	gene-Ptgs2os	Ptgs2os	lncRNA	320019	prostaglandin-endoperoxide synthase 2%2C opposite strand	0.0725513	0	0	0.0211867	0	0	0.0696354	0.0206812	0	0.0214877	0.0432773	0.0212918
NC_000067.7	149975851	149983978	+	4384	gene-Ptgs2	Ptgs2	protein_coding	19225	prostaglandin-endoperoxide synthase 2	7.69646	8.13737	7.8341	2.93725	5.85951	6.05578	5.19953	2.31633	22.6784	23.8318	23.4377	13.5086
NC_000067.7	150005057	150017420	-	1626	gene-Gm53591	Gm53591	lncRNA	118567791	predicted gene%2C 53591	0	0	0	0	0	0	0	0	0	0	0	0
NC_000067.7	150018221	150022323	+	739	gene-Gm9687	Gm9687	pseudogene	102641173	predicted gene 9687	0	0	0	0	0.169979	0.262226	0.282122	0	0	0.0870557	0	0.086262
NC_000067.7	150034794	150040699	-	1745	gene-Ptgs2os2	Ptgs2os2	lncRNA	102639566	prostaglandin-endoperoxide synthase 2%2C opposite strand 2	0.124481	0.077146	0.120255	0	0.107978	0.0370172	0.119478	0	0.0740421	0.147471	0	0.0730632
NC_000067.7	150040941	150052218	+	1292	gene-Gm53594	Gm53594	lncRNA	118567796	predicted gene%2C 53594	0	0	0	0	0	0	0	0	0	0.0497943	0	0
NC_000067.7	150140677	150141822	-	1146	gene-Rbm3-ps	Rbm3-ps	protein_coding	100043257	RNA binding motif %28RNP1%2C RRM%29 protein 3	96.2257	100.671	91.4335	109.928	102.431	99.7108	95.7542	115.734	84.3318	83.6457	85.1377	99.2372
NC_000067.7	150195168	150209657	+	1247	gene-Pdc	Pdc	protein_coding	20028	phosducin	0	0	0	0	0	0	0	0	0	0	0	0
NC_000067.7	150196432	150222522	-	610	gene-2310030A07Rik	2310030A07Rik	lncRNA	75584	RIKEN cDNA 2310030A07 gene	0.118699	0	0	0	0	0	0	0	0	0.316398	0.106207	0
NC_000067.7	150237056	150268831	-	3273	gene-Odr4	Odr4	protein_coding	226499	odr4 GPCR localization factor homolog	43.6472	43.1046	40.9903	41.2615	38.4557	36.9058	37.7313	38.4986	47.4299	45.7396	46.4171	43.9202
NC_000067.7	150268544	150325686	+	7595	gene-Tpr	Tpr	protein_coding	108989	translocated promoter region%2C nuclear basket protein	54.0639	62.4621	66.854	68.0933	54.8684	54.9589	52.9433	66.974	67.179	66.2062	65.477	75.4732
NC_000067.7	150325163	150341916	-	4297	gene-Prg4	Prg4	protein_coding	96875	proteoglycan 4 %28megakaryocyte stimulating factor%2C articular superficial zone protein%29	0	0	0.0162784	0	0	0	0	0	0	0	0.015077	0
NC_000067.7	150348284	150350223	+	304	gene-Gm41967	Gm41967	lncRNA	105246725	predicted gene%2C 41967	0	0	0	0	0	0	0	0	0	0.211626	0	0
NC_000067.7	150431988	150434454	-	303	gene-Gm33818	Gm33818	pseudogene	102636865	predicted gene%2C 33818	0	0	0	0	0	0	0	0	0	0	0	0
NC_000067.7	150438251	150869568	-	18777	gene-Hmcn1	Hmcn1	protein_coding	545370	hemicentin 1	0.0578417	0.0932021	0.175085	0.0945904	0.0702428	0.0653622	0.107333	0.0626548	0.14794	0.143901	0.12421	0.122219
NC_000067.7	150931674	150953081	+	1181	gene-Gm36297	Gm36297	lncRNA	102640164	predicted gene%2C 36297	0.183928	0.113988	0.0592282	0.161134	0	0.0546952	0.0588451	0.209719	0.109402	0	0.109714	0
NC_000067.7	150937755	150937861	-	107	gene-Gm22756	Gm22756	snRNA	115487704	predicted gene%2C 22756	0	0	0	0	0	0	0	0	0	0	0	0
NC_000067.7	150948629	151030996	-	2480	gene-Gm36139	Gm36139	lncRNA	102639946	predicted gene%2C 36139	0	0	0	0	0	0	0	0	0	0	0	0
NC_000067.7	150956196	150959671	-	1454	gene-Gm36077	Gm36077	lncRNA	102639866	predicted gene%2C 36077	0	0	0	0	0	0	0	0	0	0	0	0
NC_000067.7	151013785	151019846	+	2640	gene-C730036E19Rik	C730036E19Rik	lncRNA	402734	RIKEN cDNA C730036E19 gene	0	0	0.0264956	0	0	0	0	0	0	0	0.0245402	0
NC_000067.7	151058262	151060007	+	1746	gene-Gm47985	Gm47985	protein_coding	118567800	predicted gene%2C 47985	0	0	0	0	0	0	0	0	0	0	0	0
NC_000067.7	151068055	151069815	+	1761	gene-Gm8947	Gm8947	protein_coding	668050	predicted gene 8947	0	0	0	0	0	0	0	0	0	0	0	0
NC_000067.7	151074147	151075841	+	1695	gene-Gm47995	Gm47995	protein_coding	118567804	predicted gene%2C 47995	0	0	0	0	0	0	0	0	0	0	0	0
NC_000067.7	151079872	151081547	+	1676	gene-3110040M04Rik	3110040M04Rik	protein_coding	73176	RIKEN cDNA 3110040M04 gene	0	0	0	0	0	0	0	0	0	0	0	0
NC_000067.7	151085865	151087562	+	1698	gene-Gm47996	Gm47996	protein_coding	118567805	predicted gene%2C 47996	0	0	0	0	0	0	0	0	0	0	0	0
NC_000067.7	151117352	151127075	-	4126	gene-Gm46162	Gm46162	lncRNA	108167732	predicted gene%2C 46162	0.105293	0.0163136	0.0678124	0.0614958	0.0152223	0.078278	0.0168435	0.0150071	0.0626289	0.0467772	0.0628076	0.0618009
NC_000067.7	151220237	151240196	+	5049	gene-Ivns1abp	Ivns1abp	protein_coding	117198	influenza virus NS1A binding protein	92.8417	92.1994	92.9737	112.632	90.5721	88.4935	85.2838	115.132	95.5144	96.5332	96.0563	123.24
NC_000067.7	151243449	151304248	-	3742	gene-Swt1	Swt1	protein_coding	66875	SWT1 RNA endoribonuclease homolog %28S. cerevisiae%29	8.51382	6.31367	5.9817	5.76355	6.62983	6.59415	5.86873	7.08217	10.8072	11.1923	10.7169	11.942
NC_000067.7	151304293	151333934	+	3052	gene-Trmt1l	Trmt1l	protein_coding	98685	tRNA methyltransferase 1 like	23.5344	25.6492	24.6607	26.8946	21.361	21.8209	23.0439	24.9341	31.0944	28.8366	32.1595	35.4246
NC_000067.7	151318144	151318201	+	58	gene-Mir7682	Mir7682	miRNA	102466847	microRNA 7682	0	0	0	0	0	0	0	0	0	0	0	0
NC_000067.7	151345149	151376747	-	4252	gene-Rnf2	Rnf2	protein_coding	19821	ring finger protein 2	35.7433	37.4542	35.369	38.1463	31.7581	32.495	29.714	32.2266	42.7083	41.9564	42.6168	46.2665
NC_000067.7	151396054	151396520	-	467	gene-Gm19503	Gm19503	pseudogene	102640575	predicted gene%2C 19503	17.055	19.602	16.6259	12.4964	16.8113	14.8001	14.5838	17.1041	14.8017	13.225	13.7341	11.6029
NC_000067.7	151447124	151596791	+	5693	gene-Niban1	Niban1	protein_coding	63913	niban apoptosis regulator 1	1.13194	1.08774	1.09352	0.991662	1.10323	1.18002	1.09866	0.837483	1.20284	1.25436	1.14937	1.07496
NC_000067.7	151612577	151618379	+	1193	gene-Gm41969	Gm41969	lncRNA	105246727	predicted gene%2C 41969	0	0	0	0	0	0	0	0	0	0	0	0
NC_000067.7	151624701	151630769	-	1468	gene-2810414N06Rik	2810414N06Rik	lncRNA	102640772	RIKEN cDNA 2810414N06 gene	1.77563	2.01746	1.8583	1.42595	2.48148	1.54007	2.17767	1.98243	1.67225	1.35856	1.3681	1.56329
NC_000067.7	151631099	151698079	+	6681	gene-Edem3	Edem3	protein_coding	66967	ER degradation enhancer%2C mannosidase alpha-like 3	34.4312	35.8764	37.5131	38.3959	34.8772	34.5648	34.8885	36.4417	27.5677	29.8609	28.9554	27.6039
NC_000067.7	151729670	151730771	-	981	gene-Gm53604	Gm53604	lncRNA	118567811	predicted gene%2C 53604	0	0	0.142606	0	0.256094	0.0658461	0	0.0631186	0.197559	0	0.0660408	0.194947
NC_000067.7	151730622	151730706	-	85	gene-Gm25279	Gm25279	pseudogene	115487698	predicted gene%2C 25279	0	0	0	0	0	0	0	0	0	0	0	0
NC_000067.7	151760275	151967941	-	11114	gene-1700025G04Rik	1700025G04Rik	protein_coding	69399	RIKEN cDNA 1700025G04 gene	17.2123	19.3136	20.4294	19.2399	17.3434	17.5989	17.4709	18.3519	19.5654	20.3179	20.07	19.995
NC_000067.7	152052325	152098608	+	2881	gene-Gm53608	Gm53608	lncRNA	118567815	predicted gene%2C 53608	0	0	0	0	0.0218005	0	0	0	0	0	0	0.0221269
NC_000067.7	152090059	152165743	-	3003	gene-Gm36920	Gm36920	lncRNA	102640994	predicted gene%2C 36920	0.0241113	0.0448284	0	0.0422464	0.0418296	0.0430203	0.0462845	0.0206192	0.0430248	0.0214233	0.0647213	0
NC_000067.7	152206922	152209673	-	989	gene-Gm41970	Gm41970	lncRNA	105246728	predicted gene%2C 41970	0.732115	0.408351	0.424359	0.128277	0.44454	0.261254	0.140538	0.250432	0.522562	0.910696	0.786079	0.58011
NC_000067.7	152246486	152262433	-	1133	gene-Tsen15	Tsen15	protein_coding	66637	tRNA splicing endonuclease subunit 15	66.399	68.1416	68.5285	80.229	59.4256	61.8584	62.5036	76.4019	70.0185	68.5929	72.7342	82.7088
NC_000067.7	152275485	152386446	+	4462	gene-Colgalt2	Colgalt2	protein_coding	269132	collagen beta%281-O%29galactosyltransferase 2	13.8094	13.637	12.9958	19.4763	12.4854	12.6237	12.3822	17.4296	12.0169	11.996	12.5884	17.0013
NC_000067.7	152392513	152642089	-	7507	gene-Rgl1	Rgl1	protein_coding	19731	ral guanine nucleotide dissociation stimulator%2C-like 1	33.7966	35.5244	36.4325	33.9177	32.7129	33.2827	34.2528	32.5722	35.8162	36.902	35.4179	35.9371
NC_000067.7	152415773	152424704	+	1021	gene-Gm51749	Gm51749	lncRNA	115487362	predicted gene%2C 51749	0	0	0	0	0.0615153	0	0	0	0	0	0	0
NC_000067.7	152626302	152633295	+	1566	gene-Apobec4	Apobec4	protein_coding	71281	apolipoprotein B mRNA editing enzyme%2C catalytic polypeptide-like 4 %28putative%29	0	0	0	0	0	0	0	0	0	0	0	0
NC_000067.7	152642293	152651331	+	1897	gene-Arpc5	Arpc5	protein_coding	67771	actin related protein 2/3 complex%2C subunit 5	166.988	176.453	162.832	174.549	163.226	165.489	155.185	163.073	149.67	148.542	147.331	144.499
NC_000067.7	152675904	152712741	+	3590	gene-Ncf2	Ncf2	protein_coding	17970	neutrophil cytosolic factor 2	1.45216	1.42494	1.4808	1.51956	1.32962	1.76332	1.49059	1.75927	1.24165	1.82788	1.49784	1.29626
NC_000067.7	152712746	152783212	-	11431	gene-Smg7	Smg7	protein_coding	226517	SMG7 nonsense mediated mRNA decay factor	16.0762	15.3451	15.6162	16.9584	12.6647	12.3641	12.6152	14.7879	20.3848	21.5836	21.7125	24.2867
NC_000067.7	152810556	152812797	+	1097	gene-1700040K01Rik	1700040K01Rik	lncRNA	102631675	RIKEN cDNA 1700040K01 gene	0	0	0	0.115648	0	0	0	0	0	0	0	0.0581109
NC_000067.7	152830532	152995012	+	7921	gene-Nmnat2	Nmnat2	protein_coding	226518	nicotinamide nucleotide adenylyltransferase 2	7.58707	7.81783	7.57679	5.3735	7.91333	7.8858	7.93138	5.50325	7.18522	7.56156	7.37748	5.2553
NC_000067.7	152998502	153062193	-	5299	gene-Lamc2	Lamc2	protein_coding	16782	laminin%2C gamma 2	9.40092	9.47597	9.54382	12.2461	9.10282	8.50865	9.00997	11.1826	8.87527	10.2347	8.87614	9.91283
NC_000067.7	153094668	153208532	-	7622	gene-Lamc1	Lamc1	protein_coding	226519	laminin%2C gamma 1	178.698	211.882	236.89	258.168	179.464	175.81	178.272	221.422	178.896	186.486	182.084	206.565
NC_000067.7	153253603	153272862	-	966	gene-Gm46246	Gm46246	lncRNA	108167838	predicted gene%2C 46246	0	0	0	0	0	0	0	0	0	0	0	0
NC_000067.7	153279932	153289979	-	2827	gene-E330020D12Rik	E330020D12Rik	lncRNA	626058	Riken cDNA E330020D12 gene	0.0768371	0.0476193	0.049486	0.0224383	0.0222169	0.0456986	0	0.0219029	0.0685551	0.159299	0.0916676	0.0225496
NC_000067.7	153300846	153328320	+	2427	gene-Shcbp1l	Shcbp1l	protein_coding	71836	Shc SH2-domain binding protein 1-like	0.0298336	0.110935	0.172926	0	0.051757	0.0798455	0.171807	0.229615	0.106472	0.132539	0.160163	0.13133
NC_000067.7	153315825	153315964	+	140	gene-Gm25588	Gm25588	snoRNA	115487647	predicted gene%2C 25588	0	0.480785	0	0	0	0	0	0	0	0	0.925515	0
NC_000067.7	153331506	153363464	-	4815	gene-Dhx9	Dhx9	protein_coding	13211	DEAH %28Asp-Glu-Ala-His%29 box polypeptide 9	158.121	164.172	166.017	194.541	155.903	145.087	144.203	181.45	173.009	172.346	171.646	203.82
NC_000067.7	153378762	153425460	-	1403	gene-Npl	Npl	protein_coding	74091	N-acetylneuraminate pyruvate lyase	47.7375	50.4704	53.6454	50.6379	50.2278	50.0462	52.0106	49.7385	41.4409	41.4068	43.9603	41.8472
NC_000067.7	153528612	153573415	+	6958	gene-Rgs8	Rgs8	protein_coding	67792	regulator of G-protein signaling 8	26.4109	29.5823	30.8927	23.6028	24.4079	24.2301	27.1772	22.826	26.9437	30.3549	27.6816	25.7904
NC_000067.7	153596986	153613575	-	3337	gene-C230024C17Rik	C230024C17Rik	lncRNA	329271	RIKEN cDNA C230024C17 gene	0.130188	0.0201708	0.0209615	0.038018	0.0752857	0.0774289	0.124956	0.0742216	0.0774369	0.134953	0.17473	0.0573098
NC_000067.7	153616099	153621212	+	2333	gene-Rgs16	Rgs16	protein_coding	19734	regulator of G-protein signaling 16	104.373	103.72	113.183	79.1485	63.6955	65.5364	64.7002	49.2595	222.576	261.446	256.312	192.636
NC_000067.7	153625089	153644441	+	5795	gene-Rnasel	Rnasel	protein_coding	24014	ribonuclease L %282%27%2C 5%27-oligoisoadenylate synthetase-dependent%29	2.02413	2.27657	1.96749	2.10166	1.875	2.37424	2.35052	2.56439	2.01776	2.10932	2.18003	2.4311
NC_000067.7	153653675	153723087	-	8552	gene-Rgsl1	Rgsl1	protein_coding	240816	regulator of G-protein signaling like 1	0.00846658	0.0314826	0.040896	0.00741733	0.0293766	0.0226596	0	0.0144807	0.03777	0.0451362	0.0454533	0.00745412
NC_000067.7	153661437	153707291	+	2758	gene-Gm41974	Gm41974	lncRNA	105246732	predicted gene%2C 41974	0.0262532	0.0488106	0	0	0	0.023421	0.025198	0	0	0	0	0
NC_000067.7	153725288	153726941	-	1654	gene-Teddm2	Teddm2	protein_coding	240817	transmembrane epididymal family member 2	0.0875528	0.0406952	0.169162	0.115054	0.0379729	0.0390538	0.084034	0	0.0390579	0.0777923	0.0391693	0
NC_000067.7	153750089	153752622	+	2534	gene-Teddm1b	Teddm1b	protein_coding	433365	transmembrane epididymal protein 1B	0	0.0265627	0	0	0	0	0	0.0244354	0.050988	0	0	0.0251569
NC_000067.7	153767481	153768809	+	1329	gene-Teddm1a	Teddm1a	protein_coding	240819	transmembrane epididymal protein 1A	0	0	0	0	0	0	0	0	0	0	0	0
NC_000067.7	153775672	153775782	+	111	gene-Mir8114	Mir8114	miRNA	102466257	microRNA 8114	401.822	366.263	372.428	433.173	433.426	363.129	390.681	500.376	427.768	390.062	407.393	545.588
NC_000067.7	153775692	153785469	+	2790	gene-Glul	Glul	protein_coding	14645	glutamate-ammonia ligase %28glutamine synthetase%29	1421.32	1393.99	1409.42	1697.21	1449.45	1413.84	1414.76	1593.84	1486.72	1395.25	1386.96	1628.35
NC_000067.7	153866963	153900392	+	1195	gene-Gm30327	Gm30327	lncRNA	102632187	predicted gene%2C 30327	0.060591	0	0	0.053082	0	0.0540544	0	0	0	0	0	0
NC_000067.7	153902361	153993599	-	3064	gene-Gm28286	Gm28286	lncRNA	108167736	predicted gene 28286	0.118156	0.0878719	0.0684874	0.165621	0.0614952	0.0843277	0.090726	0.202087	0.168673	0.167974	0.190298	0.249664
NC_000067.7	153939444	153988768	+	1549	gene-Gm46165	Gm46165	lncRNA	108167737	predicted gene%2C 46165	0.0467438	0.217269	0.135471	0.122853	0.0405469	0.166804	0.0897303	0.239843	0.208527	0.124598	0.125473	0.329233
NC_000067.7	153955841	153955964	-	124	gene-Gm25336	Gm25336	pseudogene	115485816	predicted gene%2C 25336	0	0	0	0	0	0	0	0	0	0	0	0
NC_000067.7	154067560	154081190	-	7702	gene-Gm30388	Gm30388	lncRNA	102632262	predicted gene%2C 30388	0	0.00873927	0.0181637	0.00823591	0.0570825	0.0167736	0.0180463	0.0160788	0.025163	0.0167058	0	0.0248303
NC_000067.7	154076933	154088955	+	3644	gene-Zfp648	Zfp648	protein_coding	100503355	zinc finger protein 648	0.0596099	0.0369428	0.0575865	0.0522225	0.0172358	0.0354528	0.0572141	0.0169921	0.0886413	0.0706193	0.0711153	0.139951
NC_000067.7	154117267	154132652	-	613	gene-4930452N14Rik	4930452N14Rik	lncRNA	78112	RIKEN cDNA 4930452N14 gene	0	0	0	0	0	0	0	0	0	0	0	0
NC_000067.7	154131435	154146162	+	481	gene-4930532M18Rik	4930532M18Rik	lncRNA	75233	RIKEN cDNA 4930532M18 gene	0	0	0	0	0	0	0	0	0	0	0	0
NC_000067.7	154136603	154139850	-	1231	gene-Gm30465	Gm30465	lncRNA	102632376	predicted gene%2C 30465	0	0	0	0	0	0	0	0	0	0	0	0
NC_000067.7	154266552	154760374	-	54709	gene-Cacna1e	Cacna1e	protein_coding	12290	calcium channel%2C voltage-dependent%2C R type%2C alpha 1E subunit	0.0780853	0.0688982	0.0984487	0.0660893	0.0815095	0.0625772	0.0812983	0.0826211	0.101551	0.0917229	0.107762	0.0640867
NC_000067.7	154662731	154667105	+	1503	gene-Gm51649	Gm51649	lncRNA	115487125	predicted gene%2C 51649	0	0	0	0	0	0	0	0.0823944	0	0	0.0431045	0
NC_000067.7	154781526	154804944	-	959	gene-Gm30521	Gm30521	lncRNA	102632454	predicted gene%2C 30521	0	0	0	0	0	0	0	0	0	0	0	0
NC_000067.7	154787589	154790242	+	772	gene-Gm41976	Gm41976	lncRNA	105246734	predicted gene%2C 41976	0	0	0	0	0	0	0	0	0	0	0	0
NC_000067.7	154844212	154850731	-	482	gene-Gm30602	Gm30602	lncRNA	102632561	predicted gene%2C 30602	0	0	0	0	0	0	0	0	0.134029	0	0	0
NC_000067.7	154871516	154878101	-	5193	gene-Gm51650	Gm51650	lncRNA	115487126	predicted gene%2C 51650	0	0	0	0	0	0	0	0	0	0	0	0
NC_000067.7	154884438	154896894	-	5516	gene-Gm41977	Gm41977	lncRNA	105246735	predicted gene%2C 41977	0	0	0	0	0.0227727	0	0.012599	0	0.0117117	0.0116632	0	0
NC_000067.7	154897528	154936080	-	1940	gene-Gm41980	Gm41980	lncRNA	105246738	predicted gene%2C 41980	0.0373228	0.0346958	0.0360559	0	0.0323748	0.0332964	0	0.0319172	0.0665997	0.033162	0.0667897	0
NC_000067.7	154916484	154923613	-	1539	gene-Gm41979	Gm41979	lncRNA	105246737	predicted gene%2C 41979	0	0	0	0	0	0	0	0	0	0	0	0
NC_000067.7	154932270	154945950	+	467	gene-Gm51651	Gm51651	lncRNA	115487127	predicted gene%2C 51651	0	0	0	0	0	0	0	0	0	0	0	0
NC_000067.7	154939193	154959010	-	3279	gene-Gm9530	Gm9530	lncRNA	671336	predicted gene 9530	0.264982	0.102638	0.106661	0.0580356	0.172389	0.256095	0.169554	0.0566509	0.0985083	0.235441	0.217337	0.272177
NC_000067.7	154972113	154975382	-	3270	gene-Ier5	Ier5	protein_coding	15939	immediate early response 5	24.4897	26.1006	25.4339	31.7165	27.6198	28.3665	30.9863	33.213	29.1597	31.4785	28.4108	37.8002
NC_000067.7	154988053	154994945	-	352	gene-Gm41981	Gm41981	lncRNA	105246739	predicted gene%2C 41981	0	0	0	0	0	0	0	0	0	0	0	0
NC_000067.7	154998007	155006385	+	620	gene-Gm30922	Gm30922	lncRNA	102632985	predicted gene%2C 30922	0	0	0	0	0	0	0	0	0	0	0	0
NC_000067.7	155003620	155022560	-	2547	gene-Mr1	Mr1	protein_coding	15064	major histocompatibility complex%2C class I-related	17.199	17.0455	19.4164	20.0734	17.2615	18.9702	18.445	19.7889	17.5011	16.1909	16.1011	18.0456
NC_000067.7	155034374	155083405	+	6676	gene-Stx6	Stx6	protein_coding	58244	syntaxin 6	19.8043	21.3746	20.3265	22.1768	21.5535	21.1704	22.5789	20.4327	22.1984	21.4415	20.6993	22.516
NC_000067.7	155055445	155056238	+	794	gene-Gm8850	Gm8850	pseudogene	102633086	predicted gene 8850	0.364767	0	0	0.159781	0	0.244062	0	0.311936	0.0813624	0.324102	0.407973	0.24086
NC_000067.7	155088217	155123504	-	11029	gene-BC034090	BC034090	protein_coding	207792	cDNA sequence BC034090	6.40751	6.02365	6.31686	6.18283	4.77218	5.08373	5.08508	5.87249	9.09661	8.65061	8.91109	10.1555
NC_000067.7	155118875	155132597	+	1003	gene-Gm31102	Gm31102	lncRNA	102633220	predicted gene%2C 31102	0	0	0.0697392	0	0.125239	0.0644018	0	0	0.0644085	0	0.129185	0
NC_000067.7	155151403	155293190	-	7651	gene-Xpr1	Xpr1	protein_coding	19775	xenotropic and polytropic retrovirus receptor 1	80.1001	88.7142	94.8249	80.3628	82.7386	82.0714	77.6166	74.6982	84.157	83.4722	84.304	73.321
NC_000067.7	155302761	155314254	-	1328	gene-Gm31713	Gm31713	lncRNA	102634029	predicted gene%2C 31713	0	0.10137	0	0.0477658	0.0472945	0.0486408	0	0	0	0.0484444	0.0487847	0
NC_000067.7	155325362	155335515	+	984	gene-Gm31772	Gm31772	lncRNA	102634110	predicted gene%2C 31772	0	0	0.0710858	0	0	0.131291	0	0	0	0	0	0.129568
NC_000067.7	155395919	155402857	-	1751	gene-Gm5532	Gm5532	lncRNA	433367	predicted gene 5532	3.10135	2.11424	2.39686	2.20983	2.2239	2.87745	3.01639	2.58145	3.61563	4.51919	3.99594	2.43923
NC_000067.7	155433845	155564120	+	3224	gene-Acbd6	Acbd6	protein_coding	72482	acyl-Coenzyme A binding domain containing 6	28.3875	29.4376	29.2898	34.4907	28.5203	26.9881	29.0358	30.6524	29.4956	29.3934	26.666	33.95
NC_000067.7	155573777	155627481	-	5715	gene-Lhx4	Lhx4	protein_coding	16872	LIM homeobox protein 4	0.0126695	0.0117778	0.0122394	0.0110994	0.0109899	0.0339081	0.0121603	0.0216691	0	0.0225142	0.0113361	0.0111544
NC_000067.7	155653901	155688645	-	3361	gene-Qsox1	Qsox1	protein_coding	104009	quiescin Q6 sulfhydryl oxidase 1	95.802	99.7932	103.018	83.5896	95.7523	94.4421	102.662	80.3976	93.6062	95.7069	95.3575	76.9676
NC_000067.7	155720710	155849001	-	13442	gene-Cep350	Cep350	protein_coding	74081	centrosomal protein 350	6.65241	9.16359	11.3181	8.55085	6.43397	5.96838	6.04898	6.66548	7.80488	7.35617	7.20059	6.74847
NC_000067.7	155739798	155741344	+	699	gene-Gm36934	Gm36934	pseudogene	115487473	predicted gene%2C 36934	0	0	0	0	0	0	0	0	0	0	0	0
NC_000067.7	155770442	155775991	+	623	gene-Gm51652	Gm51652	lncRNA	115487128	predicted gene%2C 51652	0	0	0	0	0	0	0	0	0	0	0	0
NC_000067.7	155830320	155830419	+	100	gene-Gm23744	Gm23744	pseudogene	115487692	predicted gene%2C 23744	0	0	0	0	0	0	0	0	0	0	0	0
NC_000067.7	155860545	155862050	+	1210	gene-Gm53631	Gm53631	lncRNA	118567848	predicted gene%2C 53631	0.0598398	0	0.115617	0.0524239	0.103813	0	0	0.051173	0	0	0	0
NC_000067.7	155880328	155912226	-	4738	gene-Tor1aip1	Tor1aip1	protein_coding	208263	torsin A interacting protein 1	56.1156	55.8595	55.5985	54.8913	53.1037	55.3243	53.2148	51.752	50.1352	52.4939	52.3156	48.7862
NC_000067.7	155895790	155904861	+	5321	gene-Gm51653	Gm51653	lncRNA	115487130	predicted gene%2C 51653	0	0	0	0	0	0	0	0	0	0	0	0
NC_000067.7	155911410	155944607	+	8133	gene-Tor1aip2	Tor1aip2	protein_coding	240832	torsin A interacting protein 2	57.4318	59.2654	58.4667	56.8502	58.8532	56.9783	57.2512	54.4126	52.2184	51.9546	51.4831	50.1093
NC_000067.7	155951702	156033027	-	4418	gene-Fam163a	Fam163a	protein_coding	329274	family with sequence similarity 163%2C member A	0.0655556	0.0152354	0	0.0430735	0.0568647	0.0292417	0.0314604	0.056061	0.0146224	0.0145618	0.0733206	0.0577163
NC_000067.7	156040681	156051517	+	852	gene-Gm30472	Gm30472	lncRNA	102632385	predicted gene%2C 30472	0	0	0	0	0	0	0	0	0	0	0	0
NC_000067.7	156082866	156131874	-	7992	gene-Tdrd5	Tdrd5	protein_coding	214575	tudor domain containing 5	0.0181197	0.0168443	0.0350092	0.0238112	0.00785875	0.0161649	0	0.046486	0.0080833	0	0.0243191	0
NC_000067.7	156138105	156155605	+	3487	gene-Nphs2	Nphs2	protein_coding	170484	nephrosis 2%2C podocin	0.0415292	0.0193031	0	0.236487	0.0180118	0	0	0.159815	0	0.0184497	0.0371586	0.164534
NC_000067.7	156157985	156248743	-	4040	gene-Axdnd1	Axdnd1	protein_coding	77352	axonemal dynein light chain domain containing 1	0.268835	0.266574	0.155826	0.188415	0.248741	0.383733	0.240828	0.245225	0.575659	0.605124	0.529193	0.457594
NC_000067.7	156255678	156301898	-	4808	gene-Soat1	Soat1	protein_coding	20652	sterol O-acyltransferase 1	70.584	72.7837	70.9232	64.594	66.0206	68.5449	65.3044	65.0488	70.6481	68.9639	69.1384	67.5131
NC_000067.7	156304129	156327774	+	446	gene-Gm39682	Gm39682	lncRNA	105243983	predicted gene%2C 39682	0	0	0	0	0	0	0	0	0	0	0	0
NC_000067.7	156351663	156353140	+	1478	gene-Csnk2a1-ps3	Csnk2a1-ps3	transcribed_pseudogene	100039026	casein kinase 2%2C alpha 1 polypeptide%2C pseudogene 3	81.2733	78.012	79.8397	83.4328	76.3204	77.4878	78.1008	80.3947	75.8349	76.6091	77.1909	79.5336
NC_000067.7	156386160	156477189	+	13125	gene-Abl2	Abl2	protein_coding	11352	v-abl Abelson murine leukemia viral oncogene 2 %28arg%2C Abelson-related gene%29	9.44453	10.8978	11.1811	10.1589	7.87182	8.11067	8.13833	8.7041	12.3494	12.3473	12.1181	12.2007
NC_000067.7	156481187	156501909	-	3268	gene-Tor3a	Tor3a	protein_coding	30935	torsin family 3%2C member A	37.3109	41.5846	41.5025	35.3656	38.4761	38.1285	37.6402	34.5786	41.9081	41.5574	40.5408	34.5462
NC_000067.7	156506127	156547204	-	6204	gene-Fam20b	Fam20b	protein_coding	215015	FAM20B%2C glycosaminoglycan xylosylkinase	44.3727	48.6488	51.6383	48.2802	45.6779	46.1244	44.8297	46.9785	43.6197	43.5117	43.859	43.7417
NC_000067.7	156571974	156580831	+	506	gene-Gm39683	Gm39683	lncRNA	105243984	predicted gene%2C 39683	0.143095	0.39907	0.138238	0.125362	0	0	0.274688	0	0	0.254285	0	0
NC_000067.7	156631736	156767422	-	8256	gene-Ralgps2	Ralgps2	protein_coding	78255	Ral GEF with PH domain and SH3 binding motif 2	12.287	12.3434	13.6999	10.3263	10.2244	10.3433	9.74764	9.8624	13.9125	13.4731	13.5128	11.999
NC_000067.7	156666495	156688648	+	2288	gene-Angptl1	Angptl1	protein_coding	72713	angiopoietin-like 1	0.348107	0.382442	0.458578	0.388139	0.384309	0.395249	0.455613	0.514191	0.479995	0.309299	0.50968	0.557235
NC_000067.7	156766364	156767765	+	1334	gene-4930439D14Rik	4930439D14Rik	lncRNA	78167	RIKEN cDNA 4930439D14 gene	0.0542775	0	0	0.0951019	0.141245	0.0968441	0	0.0928327	0.145281	0	0	0.0477868
NC_000067.7	156810345	156817263	-	968	gene-Gm39685	Gm39685	lncRNA	105243987	predicted gene%2C 39685	0	0	0	0	0	0	0	0	0	0	0	0
NC_000067.7	156887031	156909201	-	882	gene-Gm30568	Gm30568	lncRNA	102632512	predicted gene%2C 30568	0.0820932	0	0	0.143839	0.14242	0.219711	0	0.0702034	0.292978	0.0729413	0.0734536	0.0722762
NC_000067.7	156926711	156938506	-	2715	gene-Tex35	Tex35	protein_coding	73435	testis expressed 35	0	0.0247918	0.128819	0	0.0231334	0.0475838	0.0511942	0.0456128	0	0.0473917	0.0715868	0.0704394
NC_000067.7	156948525	156957555	+	9031	gene-Gm30694	Gm30694	lncRNA	102632688	predicted gene%2C 30694	0.016035	0.0074532	0	0	0.00695461	0	0	0	0	0	0.00717374	0
NC_000067.7	156962759	157240170	-	19233	gene-Rasal2	Rasal2	protein_coding	226525	RAS protein activator like 2	15.2244	16.8756	17.9008	15.7354	14.509	14.6131	14.103	14.1494	17.0531	17.0929	16.6841	16.0057
NC_000067.7	157080693	157087291	+	1503	gene-Gm51654	Gm51654	lncRNA	115487131	predicted gene%2C 51654	0.0963489	0	0.0465392	0	0	0.128932	0	0.0411972	0.0429819	0	0.0431045	0
NC_000067.7	157239922	157247806	+	1194	gene-2810025M15Rik	2810025M15Rik	lncRNA	69953	RIKEN cDNA 2810025M15 gene	55.6691	59.8686	56.7672	64.7611	60.2822	57.7785	56.9822	65.1346	57.1893	55.7671	48.1826	69.5138
NC_000067.7	157280082	157317570	+	3525	gene-Cryzl2	Cryzl2	protein_coding	226527	crystallin zeta like 2	9.6747	8.47818	9.26693	6.78418	7.7863	8.63099	9.18729	7.18441	8.72353	8.59614	7.1862	7.16144
NC_000067.7	157318731	157320228	+	1312	gene-LOC118567857	LOC118567857	lncRNA	118567857	uncharacterized LOC118567857	0.110375	0.102606	0.0533144	0.0483483	0.239356	0.098468	0.0529696	0	0.295435	0.147106	0.148139	0.0485881
NC_000067.7	157325572	157339293	-	535	gene-Gm15486	Gm15486	lncRNA	102632813	predicted gene 15486	0	0	0	0	0	0	0	0	0	0	0.121095	0
NC_000067.7	157334303	157395995	+	5960	gene-Sec16b	Sec16b	protein_coding	89867	SEC16 homolog B %28S. cerevisiae%29	0.692475	0.68891	0.399035	0.681159	0.653363	0.671962	0.524719	0.633739	0.780424	0.669248	0.826131	0.844977
NC_000067.7	157417365	157422277	-	1191	gene-Gm30903	Gm30903	lncRNA	102632961	predicted gene%2C 30903	0	0	0	0	0	0	0	0	0	0	0	0
NC_000067.7	157444441	157449042	+	245	gene-Gm34423	Gm34423	pseudogene	102637670	predicted gene%2C 34423	0	0	0	0	0	0	0.283658	0	0	0	0	0.260194
NC_000067.7	157574328	157585897	+	3755	gene-Gm51655	Gm51655	lncRNA	115487132	predicted gene%2C 51655	0.0192826	0.0358508	0.0372562	0.0675717	0.0501788	0.0172024	0.0370152	0.0494696	0.0688168	0.0342659	0.120773	0.0339535
NC_000067.7	157906459	157906568	-	110	gene-Gm51855	Gm51855	pseudogene	115487697	predicted gene%2C 51855	0	0	0	0	0	0	0	0	0	0	0	0
NC_000067.7	157975265	158052848	+	349	gene-Gm39686	Gm39686	lncRNA	105243989	predicted gene%2C 39686	0	0	0	0	0	0	0	0	0	0	0	0
NC_000067.7	158072835	158185096	-	5371	gene-Brinp2	Brinp2	protein_coding	240843	bone morphogenic protein/retinoic acid inducible neural-specific 2	6.75396	6.95531	7.78797	7.39323	9.21467	9.28456	8.04814	7.5742	7.25281	7.65398	7.26144	6.80086
NC_000067.7	158189647	158519351	+	38743	gene-Astn1	Astn1	protein_coding	11899	astrotactin 1	10.6041	12.0502	13.9706	11.9521	10.5162	10.6639	10.1527	10.6169	11.4453	10.7287	10.7389	11.0653
NC_000067.7	158257012	158381987	-	12900	gene-Gm37679	Gm37679	lncRNA	115487136	predicted gene%2C 37679	0.0617417	0.0730495	0.059646	0.0639247	0.0730315	0.0450663	0.0646475	0.0479995	0.0500789	0.0698201	0.0100443	0.0345917
NC_000067.7	158333195	158333303	+	109	gene-Mir488	Mir488	miRNA	735253	microRNA 488	0	0	0	0	0	0	0	0	0	0	0	0
NC_000067.7	158527033	158565847	+	10139	gene-Gm53639	Gm53639	lncRNA	118567858	predicted gene%2C 53639	0.0499895	0.0331935	0.0758884	0.056307	0.0123892	0.0318547	0.0274173	0.0366423	0.031858	0.0888331	0.0638979	0.0691611
NC_000067.7	158539297	158788019	-	9574	gene-Pappa2	Pappa2	protein_coding	23850	pappalysin 2	0.204195	0.203884	0.357998	0.159013	0.236166	0.249636	0.145177	0.122882	0.269905	0.21503	0.169172	0.119851
NC_000067.7	158795271	158808032	-	2474	gene-1600012P17Rik	1600012P17Rik	lncRNA	72025	RIKEN cDNA 1600012P17 gene	0	0	0	0	0	0	0	0.0500561	0	0	0	0
NC_000067.7	158815758	158869854	-	2303	gene-Gm39687	Gm39687	lncRNA	105243990	predicted gene%2C 39687	0	0	0	0	0.0272719	0	0	0	0	0	0	0
NC_000067.7	158960177	159016375	+	1681	gene-4930562F17Rik	4930562F17Rik	lncRNA	75256	RIKEN cDNA 4930562F17 gene	0	0	0	0	0	0	0	0	0	0	0	0
NC_000067.7	159059734	159182442	+	12606	gene-Cop1	Cop1	protein_coding	26374	COP1%2C E3 ubiquitin ligase	12.0447	12.5158	11.88	12.8818	11.1405	10.7863	10.7006	11.7787	13.2678	13.1771	13.2543	14.9989
NC_000067.7	159121343	159121736	+	394	gene-Pou5f1-rs1	Pou5f1-rs1	transcribed_pseudogene	100846986	POU domain%2C class 5%2C transcription factor 1%2C related sequence 1	0	0	0	0	0	0	0	0	0	0	0	0
NC_000067.7	159167877	159167994	+	118	gene-Scarna3a	Scarna3a	ncRNA	100217414	small Cajal body-specific RNA 3A	1.22722	0	0	0	0	0.547415	0.58895	0	0	0.545205	0	0
NC_000067.7	159167928	159167993	+	66	gene-Mir1843b	Mir1843b	miRNA	100628622	microRNA 1843b	2.19413	0	0	0	0	0.978712	0	0	0	0.974761	0	0
NC_000067.7	159205645	159207331	+	1687	gene-Gm31256	Gm31256	pseudogene	102633426	predicted gene%2C 31256	0	0	0	0	0	0	0	0	0	0	0	0
NC_000067.7	159351170	159759299	+	20263	gene-Tnr	Tnr	protein_coding	21960	tenascin R	19.1744	22.296	23.995	12.0743	20.4108	20.1375	19.0349	10.9703	21.1822	19.9197	18.1444	10.8726
NC_000067.7	159600959	159611653	-	1319	gene-Gm31348	Gm31348	lncRNA	102633550	predicted gene%2C 31348	0.494053	0.153093	0.530314	0.28855	0.619024	0.293836	0.421508	0.516386	0.489778	0.7804	0.638528	0.531633
NC_000067.7	159804350	159853333	-	3207	gene-Gm31493	Gm31493	protein_coding	102633740	predicted gene%2C 31493	0.0677327	0.0209884	0	0	0	0	0	0	0	0	0	0
NC_000067.7	159811066	159811175	-	110	gene-Gm24719	Gm24719	pseudogene	115485809	predicted gene%2C 24719	0	0	0	0	0	0	0	0	0	0	0	0
NC_000067.7	159852386	159853465	+	281	gene-Gm31667	Gm31667	lncRNA	102633970	predicted gene%2C 31667	0	0	0	0	0	0	0	0	0	0	0	0
NC_000067.7	159869271	159871887	-	480	gene-Gm37294	Gm37294	lncRNA	105243991	predicted gene%2C 37294	0	0	0	0	0	0	0	0	0	0	0	0
NC_000067.7	159871950	159906157	+	5391	gene-4930523C07Rik	4930523C07Rik	protein_coding	67647	RIKEN cDNA 4930523C07 gene	6.64832	6.56742	7.14925	6.89514	6.17469	7.03344	6.85808	6.4205	8.47216	8.11487	8.34011	8.23008
NC_000067.7	159902305	159905555	-	887	gene-4930562F07Rik	4930562F07Rik	lncRNA	75255	RIKEN cDNA 4930562F07 gene	1.46935	1.5177	1.34061	0.500598	1.20374	1.8206	0.783496	0.349038	0.0728317	0.942891	1.46079	0.862426
NC_000067.7	159912599	159981242	-	5909	gene-Tnn	Tnn	protein_coding	329278	tenascin N	1.24986	1.4011	1.58624	2.45831	1.44555	1.4867	1.24667	2.36821	1.39939	1.40449	1.43628	2.39499
NC_000067.7	159927461	159933630	+	1629	gene-Gm53640	Gm53640	lncRNA	118567860	predicted gene%2C 53640	6.3561	6.36324	7.04208	4.86748	6.1689	6.82035	5.50338	5.20746	5.63134	5.33156	4.77245	4.77423
NC_000067.7	160022785	160028756	+	2229	gene-Mrps14	Mrps14	protein_coding	64659	mitochondrial ribosomal protein S14	58.9255	58.5828	59.6868	63.5753	58.4396	57.8718	58.7396	60.836	58.7183	57.2629	57.6651	59.2004
NC_000067.7	160029937	160040462	-	2115	gene-Cacybp	Cacybp	protein_coding	12301	calcyclin binding protein	147.346	156.07	152.167	164.116	149.133	145.285	143.1	165.411	154.189	151.026	159.652	169.903
NC_000067.7	160046744	160621046	-	33824	gene-Rabgap1l	Rabgap1l	protein_coding	29809	RAB GTPase activating protein 1-like	2.38685	2.39994	2.52918	1.83788	1.99986	2.16946	2.07313	1.89654	2.5173	2.22918	2.32911	1.91861
NC_000067.7	160123434	160123542	-	109	gene-Mir1927	Mir1927	miRNA	100316784	microRNA 1927	0	0	0	0	0	0	0	0	0	0	0	0
NC_000067.7	160402287	160407274	-	3934	gene-Gpr52	Gpr52	protein_coding	620246	G protein-coupled receptor 52	0.147242	0.171098	0.142244	0.257989	0.175617	0.213456	0.123659	0.110177	0.0328428	0.14718	0.148214	0.194451
NC_000067.7	160473143	160473274	+	132	gene-Gm23528	Gm23528	snoRNA	115485775	predicted gene%2C 23528	0	0	0	0	0	0	0	0	0	0	0	0
NC_000067.7	160619465	160661067	+	1486	gene-Gm37083	Gm37083	lncRNA	115487363	predicted gene%2C 37083	0	0	0.0470716	0	0	0	0	0	0	0	0.0435976	0
NC_000067.7	160703772	160703892	-	121	gene-Gm24988	Gm24988	snoRNA	115485823	predicted gene%2C 24988	0	0	0	0	0	0	0	0	0	0	0	0
NC_000067.7	160733981	160802546	+	11011	gene-Rc3h1	Rc3h1	protein_coding	381305	RING CCCH %28C3H%29 domains 1	5.28037	6.01516	6.46059	6.1987	4.70012	4.65793	4.58216	4.88674	6.48306	6.25755	5.96025	6.60576
NC_000067.7	160806153	160830113	+	2088	gene-Serpinc1	Serpinc1	protein_coding	11905	serine %28or cysteine%29 peptidase inhibitor%2C clade C %28antithrombin%29%2C member 1	0	0.0322365	0	0	0.0902401	0	0	0.0296549	0.0309395	0	0.0930834	0
NC_000067.7	160807973	160808110	-	138	gene-LOC115487665	LOC115487665	snoRNA	115487665	small nucleolar RNA SNORA48	0	0	0	0	0	0	0	0	0	0	0	0
NC_000067.7	160830492	160862432	-	20708	gene-Zbtb37	Zbtb37	protein_coding	240869	zinc finger and BTB domain containing 37	1.68533	1.66747	1.77675	1.78891	1.65904	1.66572	1.55383	2.03627	2.32726	2.27102	2.41524	2.91217
NC_000067.7	160862171	160866109	+	620	gene-Gas5	Gas5	lncRNA	14455	growth arrest specific 5	366.469	266.634	240.871	249.639	269.868	282.864	258.032	282.133	389.069	385.175	405.331	416.21
NC_000067.7	160862964	160863043	+	80	gene-Gm26224	Gm26224	snoRNA	115487643	predicted gene%2C 26224	75.1214	38.7032	9.61791	29.3377	47.8904	32.2975	38.2229	37.1516	25.8407	37.7963	38.8716	31.8738
NC_000067.7	160863420	160863481	+	62	gene-Gm22489	Gm22489	snoRNA	115487678	predicted gene%2C 22489	92.2595	32.5693	14.6666	26.6009	49.6379	39.5905	33.6272	40.9467	19.7973	37.3553	39.7076	26.7329
NC_000067.7	160863627	160863709	+	83	gene-Gm22357	Gm22357	snoRNA	115487638	predicted gene%2C 22357	129.11	40.5481	32.8673	51.9692	96.1024	87.1644	83.7303	88.03	68.4934	63.5591	85.861	78.3405
NC_000067.7	160864252	160864311	+	60	gene-Gm23212	Gm23212	snoRNA	115487644	predicted gene%2C 23212	133.951	71.7972	27.9794	57.0897	96.3042	80.7438	89.1867	99.071	45.2212	86.8512	84.2219	52.0606
NC_000067.7	160864554	160864619	+	66	gene-Snord78	Snord78	snoRNA	115487677	small nucleolar RNA%2C C/D box 78	198.569	85.6671	45.5725	83.6162	142.743	149.743	122.145	141.664	96.9026	134.517	150.186	103.348
NC_000067.7	160865171	160865251	+	81	gene-Snord80	Snord80	snoRNA	115487645	small nucleolar RNA%2C C/D box 80	33.9683	18.2817	14.6805	12.53	32.5666	23.9241	21.4494	19.8754	15.1535	27.0045	20.7955	18.8882
NC_000067.7	160865662	160865726	+	65	gene-Snord47	Snord47	snoRNA	100217446	small nucleolar RNA%2C C/D box 47	50.1274	40.3859	8.60904	21.4696	42.5156	45.7134	36.3518	36.199	27.8284	41.5698	38.8716	25.4991
NC_000067.7	160865878	160865953	+	76	gene-Gm25789	Gm25789	snoRNA	115487640	predicted gene%2C 25789	43.8248	20.3701	17.4871	13.3543	16.5282	24.6481	20.1173	22.8124	17.0005	15.237	17.049	10.0654
NC_000067.7	160868171	160898236	-	3700	gene-Dars2	Dars2	protein_coding	226539	aspartyl-tRNA synthetase 2 %28mitochondrial%29	28.4928	27.8335	31.5713	34.4767	28.8573	29.4868	29.6204	35.3443	27.0105	27.8376	27.7704	32.2701
NC_000067.7	160898337	160914294	+	2439	gene-Cenpl	Cenpl	protein_coding	70454	centromere protein L	17.7824	17.3311	18.6701	17.1651	13.7254	15.3344	14.9592	15.1308	19.7858	18.807	20.7188	20.3083
NC_000067.7	160915945	160959078	-	4131	gene-Klhl20	Klhl20	protein_coding	226541	kelch-like 20	14.0571	13.2632	14.325	11.624	12.1327	12.0246	12.7855	11.2717	15.998	17.5825	17.4707	15.3852
NC_000067.7	160970017	160998077	+	4043	gene-Ankrd45	Ankrd45	protein_coding	73844	ankyrin repeat domain 45	9.38433	10.7549	10.7786	8.75478	9.74031	10.4969	8.85246	9.48011	8.27695	9.11786	9.42226	8.32519
NC_000067.7	160984413	160986883	-	953	gene-Tex50	Tex50	protein_coding	100502590	testis expressed 50	0	0.0706294	0	0.0665613	0	0	0	0	0.135576	0	0.203943	0
NC_000067.7	161067682	161078780	-	2754	gene-Prdx6	Prdx6	protein_coding	11758	peroxiredoxin 6	2077.77	2093.57	2195.05	1591.77	2145.39	2129.9	2185.97	1594.66	2060.5	2068.23	2049.61	1550.06
NC_000067.7	161223009	161245777	+	1609	gene-Tnfsf4	Tnfsf4	protein_coding	22164	tumor necrosis factor %28ligand%29 superfamily%2C member 4	0.0450007	0	0	0.0394238	0	0	0.0431921	0.0384831	0	0	0	0
NC_000067.7	161322221	161333903	+	3113	gene-Tnfsf18	Tnfsf18	protein_coding	240873	tumor necrosis factor %28ligand%29 superfamily%2C member 18	0.441927	0.432444	0.404456	0.183391	0.504394	0.332001	0.580437	0.278468	0.498054	0.681988	0.770024	0.716726
NC_000067.7	161342825	161419027	-	3181	gene-Gm31815	Gm31815	lncRNA	102634163	predicted gene%2C 31815	0.0910484	0.1058	0.175916	0.0797648	0.1777	0.203065	0.0655418	0.116792	0.203086	0.182021	0.0203666	0.220441
NC_000067.7	161589970	161595071	-	739	gene-Gm31869	Gm31869	lncRNA	102634237	predicted gene%2C 31869	0	0	0	0	0	0	0	0	0	0	0	0
NC_000067.7	161608260	161616064	-	1935	gene-Fasl	Fasl	protein_coding	14103	Fas ligand %28TNF superfamily%2C member 6%29	0	0	0	0	0.0324585	0.0333824	0	0.0319997	0.0333859	0	0.0334812	0
NC_000067.7	161643681	161704506	-	8724	gene-Suco	Suco	protein_coding	226551	SUN domain containing ossification factor	25.7538	27.39	28.5118	26.8594	22.282	22.9385	21.4766	22.8613	27.5468	30.4562	29.9795	29.1629
NC_000067.7	161723862	161739914	+	623	gene-Gm31925	Gm31925	lncRNA	102634315	predicted gene%2C 31925	0	0	0	0	0	0	0	0	0	0	0	0
NC_000067.7	161769658	161809940	-	3941	gene-4930558K02Rik	4930558K02Rik	protein_coding	75368	RIKEN cDNA 4930558K02 gene	0	0.0170794	0.0354978	0	0.0159368	0.032781	0	0	0	0.0163243	0	0
NC_000067.7	161796757	161801029	+	3860	gene-Pigc	Pigc	protein_coding	67292	phosphatidylinositol glycan anchor biosynthesis%2C class C	14.6313	14.8396	13.8991	15.1187	15.7994	14.9606	15.4656	15.1911	14.6107	13.5002	13.4943	14.0047
NC_000067.7	161810022	162305890	-	22394	gene-Dnm3	Dnm3	protein_coding	103967	dynamin 3	1.50348	1.71927	1.75855	1.80436	1.64632	1.57781	1.51753	1.72259	1.86357	1.83574	1.72713	1.88732
NC_000067.7	161832538	161844054	+	919	gene-2810442N19Rik	2810442N19Rik	lncRNA	72753	RIKEN cDNA 2810442N19 gene	0	0.146485	0.0761137	0	0.0683429	0	0.0756214	0.0673769	0	0	0.211489	0
NC_000067.7	162045192	162053119	+	7928	gene-Dnm3os	Dnm3os	lncRNA	474332	dynamin 3%2C opposite strand	0.0456649	0.0169803	0.0176459	0.00800113	0.0475331	0.00814771	0.0788932	0	0.0651884	0.0568037	0.0490308	0.0160816
NC_000067.7	162045383	162045492	+	110	gene-Mir199a-2	Mir199a-2	miRNA	723821	microRNA 199a-2	0	0	0	0	0	0	0	0	0	0	0	0
NC_000067.7	162050937	162051046	+	110	gene-Mir214	Mir214	miRNA	387210	microRNA 214	0	0	0	0	0	0	0	0	0	0	0	0
NC_000067.7	162207871	162213660	+	1436	gene-Gm39688	Gm39688	lncRNA	105243992	predicted gene%2C 39688	0	0	0	0	0	0	0	0	0	0	0	0
NC_000067.7	162304235	162309222	+	989	gene-Gm31985	Gm31985	lncRNA	102634393	predicted gene%2C 31985	0	0	0	0	0	0	0	0	0	0	0	0
NC_000067.7	162328285	162328524	-	240	gene-Gm46247	Gm46247	pseudogene	108167839	predicted gene%2C 46247	0	0	0	0	0	0	0	0	0	0	0	0
NC_000067.7	162359694	162376098	-	4521	gene-Mettl13	Mettl13	protein_coding	71449	methyltransferase 13%2C eEF1A lysine and N-terminal methyltransferase	8.80854	9.06695	9.3605	10.7475	8.57155	9.27276	9.02327	10.2309	10.2168	9.20686	9.35751	11.9148
NC_000067.7	162398084	162426651	+	5305	gene-Vamp4	Vamp4	protein_coding	53330	vesicle-associated membrane protein 4	24.3083	24.6782	23.8655	21.2121	24.1757	26.0328	22.9383	22.7135	24.8178	23.9267	25.084	21.9782
NC_000067.7	162466719	162477263	+	2080	gene-Myoc	Myoc	protein_coding	17926	myocilin	0.0696214	0.0323605	0.201774	0.0609932	0.181174	0.0931659	0.100235	0.148845	0.155293	0.12372	0.124589	0.0612958
NC_000067.7	162474812	162492984	-	1545	gene-Myocos	Myocos	protein_coding	100038657	myocilin opposite strand	0	0	0	0	0.0406519	0	0	0	0	0	0.0419327	0
NC_000067.7	162499354	162568125	-	10518	gene-Prrc2c	Prrc2c	protein_coding	226562	proline-rich coiled-coil 2C	52.4907	62.7278	69.0839	68.7944	48.6071	48.0809	47.084	60.5242	67.5315	66.5851	66.2828	75.2935
NC_000067.7	162620757	162643788	-	4448	gene-Fmo4	Fmo4	protein_coding	226564	flavin containing monooxygenase 4	0.0813919	0.166459	0.0157258	0.0998271	0.0706015	0.101656	0.0781206	0.0974451	0.130714	0.1591	0.072826	0.0859905
NC_000067.7	162657130	162694179	-	3470	gene-Fmo1	Fmo1	protein_coding	14261	flavin containing monooxygenase 1	4.42366	3.80194	4.1324	3.58296	3.92771	3.83475	4.70651	2.89076	4.56122	4.41255	4.9103	3.63747
NC_000067.7	162700259	162701191	+	502	gene-Gm32197	Gm32197	lncRNA	102634665	predicted gene%2C 32197	0.144235	0.134083	0	0	0	0.128675	0	0.123345	0	0	0	0.253975
NC_000067.7	162701886	162726327	-	4294	gene-Fmo2	Fmo2	protein_coding	55990	flavin containing monooxygenase 2	0.657625	0.50161	0.472405	0.635216	0.672829	0.616767	0.61501	0.504699	0.812411	0.70417	0.799641	0.578984
NC_000067.7	162744120	162765135	-	1937	gene-Fmo6	Fmo6	protein_coding	226565	flavin containing monooxygenase 6	0	0	0.108335	0.032748	0.0324249	0.0666959	0	0.0319666	0.0333514	0	0	0
NC_000067.7	162761187	162764721	+	417	gene-Gm32279	Gm32279	lncRNA	102634776	predicted gene%2C 32279	0	0	0	0	0	0	0	0	0	0	0	0
NC_000067.7	162781368	162812097	-	2048	gene-Fmo3	Fmo3	protein_coding	14262	flavin containing monooxygenase 3	0	0.0328661	0	0	0	0	0	0.0302341	0	0.0628264	0.0632676	0
NC_000067.7	162851871	162913239	-	2956	gene-Mroh9	Mroh9	protein_coding	78258	maestro heat-like repeat family member 9	0	0.0227706	0	0	0	0	0	0	0.0655633	0.0217639	0	0
NC_000067.7	162882387	162882520	-	134	gene-Gm22671	Gm22671	snoRNA	115485794	predicted gene%2C 22671	0	0	0	0	0	0	0	0	0	0	0	0
NC_000067.7	162945796	162945917	+	122	gene-Gm22434	Gm22434	snoRNA	115487673	predicted gene%2C 22434	0	0	0	0	0	0	0	0	0	0	0	0
NC_000067.7	163003698	163003819	+	122	gene-Gm51850	Gm51850	pseudogene	115487669	predicted gene%2C 51850	0	0	0	0	0	0	0	0	0	0	0	0
NC_000067.7	163072688	163142714	-	12296	gene-Prrx1	Prrx1	protein_coding	18933	paired related homeobox 1	18.8435	19.258	18.6476	14.5531	16.2739	17.4411	16.5036	13.4152	17.9473	17.7578	18.1038	13.9254
NC_000067.7	163107221	163114058	-	5419	gene-Gm50607	Gm50607	lncRNA	108167740	predicted gene%2C 50607	0.0133615	0	0	0	0	0	0.0384736	0	0.0119213	0.011872	0.0239107	0.0235275
NC_000067.7	163107619	163155701	+	2061	gene-Gm20471	Gm20471	lncRNA	105243993	predicted gene 20471	0	0	0	0.0307778	0	0	0	0.0300434	0	0	0	0.0309304
NC_000067.7	163212472	163231238	-	2685	gene-Gorab	Gorab	protein_coding	98376	golgin%2C RAB6-interacting	13.2947	13.4369	11.8795	12.3795	12.8889	12.3176	10.9227	11.2769	21.3414	22.6188	22.4881	25.7602
NC_000067.7	163229852	163229971	+	120	gene-Gm24940	Gm24940	snRNA	115487682	predicted gene%2C 24940	0	0	0	0	0	0	0	0	0	0	0	0
NC_000067.7	163365303	163445476	-	539	gene-Gm32333	Gm32333	lncRNA	102634846	predicted gene%2C 32333	0	0	0	0	0	0	0	0	0	0.119358	0	0
NC_000067.7	163406870	163420261	+	481	gene-Gm39689	Gm39689	lncRNA	105243994	predicted gene%2C 39689	0	0	0	0	0	0	0	0	0	0	0	0
NC_000067.7	163453953	163467668	-	135	gene-Gm53641	Gm53641	lncRNA	118567861	predicted gene%2C 53641	0	0	0	0	0	0	0	0	0	0	0	0
NC_000067.7	163473777	163473919	+	143	gene-LOC115487660	LOC115487660	snoRNA	115487660	small nucleolar RNA SNORA48	0	0	0	0	0	0	0	0	0	0	0	0
NC_000067.7	163529415	163552801	-	2361	gene-Ntmt2	Ntmt2	protein_coding	240879	N-terminal Xaa-Pro-Lys N-methyltransferase 2	0.12267	0.114036	0.148133	0.107468	0.106408	0.0547184	0.0883051	0.0262259	0.41043	0.163492	0.192081	0.189002
NC_000067.7	163589711	163744676	+	4201	gene-Kifap3	Kifap3	protein_coding	16579	kinesin-associated protein 3	53.6368	59.0263	59.3921	53.5881	55.1375	55.4155	53.185	52.7811	47.9169	49.1274	47.2517	43.8692
NC_000067.7	163589957	163607109	-	721	gene-Gm51663	Gm51663	lncRNA	115487147	predicted gene%2C 51663	0	0	0.291048	0	0.0871111	0	0.0963885	0.25764	0.1792	0	0.0898558	0
NC_000067.7	163756669	163782695	+	8354	gene-Scyl3	Scyl3	protein_coding	240880	SCY1-like 3 %28S. cerevisiae%29	5.48637	4.27032	4.33724	4.14585	4.91691	4.8713	4.78337	5.10683	7.12212	7.6779	7.29754	7.44002
NC_000067.7	163773409	163822377	-	3760	gene-Firrm	Firrm	protein_coding	381306	FIGNL1 interacting regulator of recombination and mitosis	9.8018	10.4545	10.6411	14.1206	9.47118	9.99848	9.37089	13.1908	10.7383	11.8573	10.7	14.8349
NC_000067.7	163822458	163824812	+	1513	gene-Mettl18	Mettl18	protein_coding	69962	methyltransferase like 18	6.02986	5.20506	6.2875	5.95339	3.94361	4.01317	3.99614	4.13342	8.32607	8.37663	8.13572	8.55306
NC_000067.7	163867200	163886056	+	4037	gene-Sele	Sele	protein_coding	20339	selectin%2C endothelial cell	1.95499	1.8674	1.59407	1.06848	1.35353	1.16805	1.11896	0.812912	1.15217	1.30676	1.04312	0.600052
NC_000067.7	163889556	163908354	+	3206	gene-Sell	Sell	protein_coding	20343	selectin%2C lymphocyte	0	0.020995	0	0	0.039181	0.0604445	0.0867076	0	0	0	0	0
NC_000067.7	163942833	163977595	+	3438	gene-Selp	Selp	protein_coding	20344	selectin%2C platelet	1.15833	1.13554	1.18005	1.08858	1.38841	1.50308	1.17242	0.756432	1.14622	0.879496	0.923361	0.741683
NC_000067.7	163976145	163979786	-	1241	gene-Gm16548	Gm16548	lncRNA	100503816	predicted gene 16548	0.175035	0.0542384	0.0563646	0.0511144	0.0506101	0.0520508	0	0.0498948	0.104112	0	0	0
NC_000067.7	163979396	164048539	+	8134	gene-F5	F5	protein_coding	14067	coagulation factor V	2.26993	2.25083	2.56266	3.25977	2.39368	2.16005	2.21287	3.0678	2.64475	2.91062	2.56468	3.16622
NC_000067.7	164045247	164045309	+	63	gene-Mir12178	Mir12178	miRNA	114483421	microRNA 12178	0	0	0	0	0	0	0	0	0	0	0	0
NC_000067.7	164076615	164092954	+	3571	gene-Slc19a2	Slc19a2	protein_coding	116914	solute carrier family 19 %28thiamine transporter%29%2C member 2	10.6855	11.5356	9.42179	12.7008	14.0001	12.7707	14.0899	17.4782	8.28552	7.76478	8.12774	10.6752
NC_000067.7	164103126	164115416	+	1937	gene-Ccdc181	Ccdc181	protein_coding	74895	coiled-coil domain containing 181	28.7083	27.3479	29.4672	28.7855	27.1072	26.9452	27.2674	27.9388	31.7172	29.6927	29.4664	31.9232
NC_000067.7	164117368	164135056	-	4095	gene-Blzf1	Blzf1	protein_coding	66352	basic leucine zipper nuclear factor 1	15.2062	15.5495	15.4416	15.8776	14.4479	13.8812	13.9332	13.9262	17.9055	19.4338	19.7443	19.8949
NC_000067.7	164135091	164264870	+	4411	gene-Nme7	Nme7	protein_coding	171567	NME/NM23 family member 7	11.5561	13.1079	12.0677	13.2014	12.5301	11.9789	11.6903	12.8724	9.85649	10.8366	11.0302	10.4488
NC_000067.7	164245061	164246142	-	597	gene-Gm39690	Gm39690	lncRNA	105243995	predicted gene%2C 39690	0	0	0	0	0	0	0	0	0	0	0	0
NC_000067.7	164264668	164285924	-	2590	gene-Atp1b1	Atp1b1	protein_coding	11931	ATPase%2C Na%2B/K%2B transporting%2C beta 1 polypeptide	393.901	386.993	407.781	397.301	408.755	413.009	403.48	399.416	373.992	366.134	367.204	359.62
NC_000067.7	164286092	164292054	+	2333	gene-Gm32391	Gm32391	lncRNA	102634922	predicted gene%2C 32391	0.993141	1.00979	0.719573	1.08758	1.07685	0.941376	0.714919	1.45974	0.996855	1.21333	1.22185	1.96735
NC_000067.7	164301062	164301689	+	495	gene-Gm39691	Gm39691	lncRNA	105243996	predicted gene%2C 39691	0	0	0	0	0	0	0	0	0	0	0	0
NC_000067.7	164330876	164342451	+	2025	gene-Gm26685	Gm26685	lncRNA	102635083	predicted gene%2C 26685	0.0357562	0.0997183	0.0690849	0.281924	0	0.0637975	0.0343191	0.275197	0.0638042	0.0635399	0.0639862	0.220362
NC_000067.7	164459336	164486578	+	353	gene-Gm37754	Gm37754	lncRNA	118567862	predicted gene%2C 37754	0	0	0.198154	0	0.355848	0	0	0	0.183008	0	0.18353	0
NC_000067.7	164623095	164632532	-	2836	gene-Gm32569	Gm32569	lncRNA	102635160	predicted gene%2C 32569	1.32762	1.23417	0.665941	0.60391	1.08517	1.25272	1.07822	0.829667	1.02506	1.02082	0.868078	0.899121
NC_000067.7	164624232	164651843	+	1713	gene-Dpt	Dpt	protein_coding	56429	dermatopontin	0.0845373	0.0785871	0.0408339	0	0	0	0	0	0.0754253	0.0375565	0	0
NC_000067.7	164686255	164727549	-	4994	gene-Gm32652	Gm32652	lncRNA	102635269	predicted gene%2C 32652	0.0579946	0.0404344	0.028013	0.0381055	0.0125765	0.0646726	0.0139159	0	0.0258717	0.0515292	0.0518911	0.0638242
NC_000067.7	164690690	164699007	+	1588	gene-Gm20743	Gm20743	lncRNA	433374	predicted gene%2C 20743	10.9886	8.8164	9.82274	9.42707	12.1422	11.5116	10.1968	9.94297	10.0076	11.06	10.7705	7.50681
NC_000067.7	164759216	164763094	-	518	gene-Xcl1	Xcl1	protein_coding	16963	chemokine %28C motif%29 ligand 1	0	0	0	0	0	0	0	0	0	0	0	0
NC_000067.7	164777836	164788089	-	2651	gene-Gm39692	Gm39692	lncRNA	105243997	predicted gene%2C 39692	0	0	0	0	0	0	0	0	0	0	0.0244383	0
NC_000067.7	164788456	164790406	+	729	gene-1700029M03Rik	1700029M03Rik	lncRNA	69476	RIKEN cDNA 1700029M03 gene	0	0	0	0	0	0	0	0	0	0	0	0
NC_000067.7	164825019	164888682	-	920	gene-Gm51669	Gm51669	lncRNA	115487159	predicted gene%2C 51669	0	0.0731629	0	0	0	0	0.0755393	0	0	0	0	0
NC_000067.7	164894186	164919499	-	998	gene-4930568G15Rik	4930568G15Rik	lncRNA	75857	RIKEN cDNA 4930568G15 gene	0	0	0	0	0	0	0	0	0	0	0	0
NC_000067.7	164965403	164988342	-	2837	gene-Tbx19	Tbx19	protein_coding	83993	T-box 19	0	0	0.0493116	0	0	0	0	0	0	0.0453537	0.0228361	0
NC_000067.7	165001910	165022104	-	5795	gene-Sft2d2	Sft2d2	protein_coding	108735	SFT2 domain containing 2	39.7953	39.085	42.6571	34.7212	40.5022	40.3175	41.182	32.5357	36.4757	37.3016	37.8878	30.6363
NC_000067.7	165039855	165110228	-	5182	gene-Tiprl	Tiprl	protein_coding	226591	TIP41%2C TOR signalling pathway regulator-like %28S. cerevisiae%29	27.8894	30.2907	31.1947	28.4604	27.5978	28.3834	25.8029	27.3272	30.568	29.6965	29.23	30.2254
NC_000067.7	165108760	165154314	+	8636	gene-Gpr161	Gpr161	protein_coding	240888	G protein-coupled receptor 161	7.9231	7.73954	8.35882	7.82262	6.18907	5.92395	6.50218	6.28085	7.87698	7.64322	7.83944	7.45543
NC_000067.7	165157069	165288475	-	4256	gene-Dcaf6	Dcaf6	protein_coding	74106	DDB1 and CUL4 associated factor 6	36.5944	38.6051	36.9629	33.669	34.5911	34.9384	34.2582	33.4475	39.7082	38.8333	39.1822	35.8131
NC_000067.7	165268194	165268278	+	85	gene-Gm24637	Gm24637	pseudogene	115485810	predicted gene%2C 24637	0	0	0	0	0	0	0	0	0	0	0	0
NC_000067.7	165288829	165308787	+	806	gene-Mpc2	Mpc2	protein_coding	70456	mitochondrial pyruvate carrier 2	152.269	166.855	141.372	144.495	152.264	160.606	157.444	145.196	156.295	145.111	153.606	136.433
NC_000067.7	165309114	165404347	+	9817	gene-Adcy10	Adcy10	protein_coding	271639	adenylate cyclase 10	0	0	0	0	0.0127956	0.0131598	0.0141583	0.00630736	0.032903	0.00655335	0	0.0064936
NC_000067.7	165361804	165372207	-	6466	gene-Gm51751	Gm51751	lncRNA	115487365	predicted gene%2C 51751	0	0	0	0	0	0.00998995	0	0	0	0	0	0
NC_000067.7	165375005	165379539	-	1148	gene-Gm51750	Gm51750	lncRNA	115487364	predicted gene%2C 51750	0.0630716	0	0	0	0	0	0.0605367	0.0539367	0	0	0	0
NC_000067.7	165419745	165462144	-	4031	gene-Mpzl1	Mpzl1	protein_coding	68481	myelin protein zero-like 1	44.2772	41.0605	39.8416	48.8612	43.658	44.0996	42.5321	52.0885	46.0594	47.8157	47.1873	51.9501
NC_000067.7	165469203	165469274	+	72	gene-n-TPagg2	n-TPagg2	tRNA	102467364	nuclear encoded tRNA proline 2 %28anticodon AGG%29	0	0	0	0	0	0	0	0	0	0	0	0
NC_000067.7	165469840	165469911	-	72	gene-n-TPcgg2	n-TPcgg2	tRNA	102467653	nuclear encoded tRNA proline 2 %28anticodon CGG%29	0	0	0	0	0	0	0	0	0	0	0	0
NC_000067.7	165476503	165537632	-	4089	gene-Rcsd1	Rcsd1	protein_coding	226594	RCSD domain containing 1	3.32902	3.45685	3.83185	1.93913	3.01056	3.17525	3.39917	1.65058	4.12352	3.7131	3.48568	1.82403
NC_000067.7	165545489	165551963	+	1415	gene-Gm51752	Gm51752	lncRNA	115487366	predicted gene%2C 51752	0.102341	0	0	0	0	0	0	0	0	0	0	0
NC_000067.7	165591327	165602878	+	2306	gene-Creg1	Creg1	protein_coding	433375	cellular repressor of E1A-stimulated genes 1	54.9797	57.5607	58.2398	47.5885	51.2316	53.4464	54.518	45.2984	53.9842	52.003	55.1496	44.8113
NC_000067.7	165607514	165698722	+	6969	gene-Cd247	Cd247	protein_coding	12503	CD247 antigen	2.25458	2.40496	2.31857	2.5304	2.18099	2.3265	2.37338	2.47002	2.44725	2.52019	2.40775	2.52466
NC_000067.7	165637205	165637311	-	107	gene-Gm23402	Gm23402	snRNA	115487709	predicted gene%2C 23402	0	0	0	0	0	0	0	0	0	0	0	0
NC_000067.7	165660147	165676714	-	4937	gene-Gm32999	Gm32999	lncRNA	102635737	predicted gene%2C 32999	0.615973	0.681688	0.637569	0.616727	0.559755	0.536438	0.422298	0.664721	0.523409	0.690645	0.682373	0.490664
NC_000067.7	165692719	165830318	-	35808	gene-Pou2f1	Pou2f1	protein_coding	18986	POU domain%2C class 2%2C transcription factor 1	1.12427	1.29138	1.21699	1.55358	1.19973	1.3313	1.213	1.63929	1.52448	1.68705	1.6211	2.15234
NC_000067.7	165859038	165867354	-	670	gene-Gm53642	Gm53642	lncRNA	118567863	predicted gene%2C 53642	0	0	0	0	0	0	0	0	0	0	0	0
NC_000067.7	165875660	165878520	+	1565	gene-Gm39693	Gm39693	lncRNA	105243998	predicted gene%2C 39693	0	0	0.0446955	0	0.0401323	0.0825495	0	0.0395651	0.0412791	0	0	0.0407333
NC_000067.7	165925717	165955467	-	4025	gene-Styxl2	Styxl2	protein_coding	240892	serine/threonine/tyrosine interacting like 2	0.503695	0.351182	0.34757	0.457033	0.436919	0.481454	0.379855	0.369209	0.818556	0.703281	0.595549	0.696869
NC_000067.7	165957790	165994079	+	2759	gene-Gpa33	Gpa33	protein_coding	59290	glycoprotein A33 %28transmembrane%29	0.0524873	0.0487929	0	0.0689739	0	0.0234125	0.0503778	0.0448854	0.0234149	0.0466359	0	0.0462107
NC_000067.7	166028954	166066313	-	1546	gene-Mael	Mael	protein_coding	98558	maelstrom spermatogenic transposon silencer	0	0	0	0	0	0	0	0	0	0	0	0
NC_000067.7	166081630	166144405	+	8712	gene-Ildr2	Ildr2	protein_coding	100039795	immunoglobulin-like domain containing receptor 2	8.90118	9.45676	10.5902	9.48728	9.05484	9.09758	9.0061	8.82024	9.67691	9.04607	8.62624	9.66605
NC_000067.7	166206736	166221190	+	2226	gene-Tada1	Tada1	protein_coding	27878	transcriptional adaptor 1	29.8602	28.5447	29.6951	38.0142	30.3878	29.889	31.8758	35.0765	34.0712	36.1844	34.8087	41.6393
NC_000067.7	166221179	166237402	-	7377	gene-Pogk	Pogk	protein_coding	71592	pogo transposable element with KRAB domain	11.9745	12.5641	12.8765	14.2911	11.7833	12.0661	11.2765	14.1432	12.1988	12.9767	12.3126	15.3817
NC_000067.7	166260247	166269425	+	288	gene-Gm39694	Gm39694	lncRNA	105243999	predicted gene%2C 39694	0	0	0	0	0	0	0	0	0	0	0	0
NC_000067.7	166269938	166270948	+	232	gene-Gm51768	Gm51768	lncRNA	115487397	predicted gene%2C 51768	0	0	0	0	0	0	0	0	0	0	0	0
NC_000067.7	166275821	166283057	-	1273	gene-Gm33354	Gm33354	lncRNA	102636226	predicted gene%2C 33354	0	0	0	0	0	0	0	0	0	0	0	0
NC_000067.7	166310168	166333704	-	3072	gene-Gm4846	Gm4846	protein_coding	226601	predicted gene 4846	0	0	0	0	0	0	0	0	0	0	0	0
NC_000067.7	166456540	166475262	-	3012	gene-Gm4847	Gm4847	protein_coding	226604	predicted gene 4847	0	0	0	0	0	0.0214459	0	0	0	0	0	0
NC_000067.7	166489624	166509414	-	3065	gene-Fmo9	Fmo9	protein_coding	240894	flavin containing monooxygenase 9	0	0	0	0	0	0	0	0	0	0	0	0.0207986
NC_000067.7	166682689	166695660	+	1510	gene-Gm33404	Gm33404	lncRNA	102636297	predicted gene%2C 33404	0	0	0	0	0	0	0	0	0	0	0	0
NC_000067.7	166801592	166827299	-	936	gene-Gm16701	Gm16701	lncRNA	100503962	predicted gene%2C 16701	0.309428	0	0.149462	0.0677703	0.201305	0.276047	0.296992	0.132306	0.276076	0.137466	0.346079	0.136213
NC_000067.7	166827456	166918871	+	7244	gene-Fam78b	Fam78b	protein_coding	226610	family with sequence similarity 78%2C member B	0.519757	0.548217	0.453834	0.210159	0.39883	0.428018	0.489274	0.196597	0.642094	0.42629	0.44717	0.140801
NC_000067.7	166907021	166932651	-	5061	gene-Gm33610	Gm33610	lncRNA	102636591	predicted gene%2C 33610	1.7168	1.92846	2.18373	1.88005	2.03524	1.94002	1.92244	1.41922	1.71046	1.83049	1.92016	1.68785
NC_000067.7	166942826	166947295	-	676	gene-Gm33668	Gm33668	lncRNA	102636663	predicted gene%2C 33668	0	0	0	0	0	0	0	0	0	0	0	0
NC_000067.7	167050464	167112657	-	4975	gene-Uck2	Uck2	protein_coding	80914	uridine-cytidine kinase 2	58.0851	58.6915	63.8605	74.156	59.6005	58.5964	58.237	67.0845	60.2127	59.3168	58.1447	71.4871
NC_000067.7	167074623	167076008	+	1386	gene-Gm51816	Gm51816	pseudogene	115487475	predicted gene%2C 51816	0	0	0	0	0	0	0	0	0	0	0	0
NC_000067.7	167094431	167095103	+	359	gene-Gm46170	Gm46170	lncRNA	108167744	predicted gene%2C 46170	0	0	0	0	0	0	0	0	0.179949	0	0	0.17757
NC_000067.7	167112695	167113507	+	682	gene-LOC118567864	LOC118567864	lncRNA	118567864	uncharacterized LOC118567864	0.955507	0.394779	0.82051	0.930102	0.73674	0.662999	0.509502	0.544745	0.47362	0.943317	1.42491	1.58902
NC_000067.7	167117694	167117794	+	101	gene-Mir6347	Mir6347	miRNA	102465177	microRNA 6347	0	0	0	0	0	0	0	0	0	0	0	0
NC_000067.7	167136239	167161547	+	4474	gene-Tmco1	Tmco1	protein_coding	68944	transmembrane and coiled-coil domains 1	62.8416	62.631	62.569	64.8791	62.7229	63.0357	58.3276	62.6252	60.7753	58.4817	59.1821	61.3112
[truncated: 41,323 more rows]
