# Supplementary material for: Resting Ca2+ fluxes protect cells from fast mitochondrial fragmentation, cell stress responses, and immediate transcriptional reprogramming
Source: Cell Mol Life Sci. 2025 Jun 14;82(1):238. doi: 10.1007/s00018-025-05745-2 (PMC12167414; doi:10.1007/s00018-025-05745-2)
Supplement: Supplementary file 4 — Supplementary Material 4 [file 18_2025_5745_MOESM4_ESM.xlsx]

## Sheet: Tabelle1
Term	Overlap	P-value	Adjusted P-value	Old P-value	Old Adjusted P-value	Odds Ratio	Combined Score	Genes
Positive Regulation Of Transcription By RNA Polymerase II (GO:0045944)	14/938	2.0800950374251696E-7	1.0834443142845522E-4	0	0	6.861471861471862	105.568	CSRNP1;EGR1;JUN;EGR2;MAML1;FOS;MED26;DLL1;NLRP3;HES1;JUNB;IER2;E2F7;ATF4
Regulation Of Transcription By RNA Polymerase II (GO:0006357)	20/2028	2.5857859529464254E-7	1.0834443142845522E-4	0	0	4.962372731297034	75.2696	CSRNP1;EGR1;JUN;EGR2;CEBPD;MAML1;IRF2BP2;FOS;MED26;DLL1;SMAD7;ZFP36;NLRP3;ID3;HES1;JUNB;IER2;KDM7A;E2F7;ATF4
Integrated Stress Response Signaling (GO:0140467)	4/29	1.2424383542896223E-6	3.4705444696490114E-4	0	0	61.28923076923077	833.438	JUN;CEBPD;FOS;JUNB
Regulation Of DNA-templated Transcription (GO:0006355)	18/1922	2.6992076239874013E-6	5.654839972253605E-4	0	0	4.488058381247236	57.5484	CSRNP1;EGR1;JUN;EGR2;CEBPD;IRF2BP2;FOS;MED26;ZFP36L2;EREG;SMAD7;ID3;HES1;CEP290;JUNB;KDM7A;E2F7;ATF4
Positive Regulation Of DNA-templated Transcription (GO:0045893)	14/1243	5.883180380642992E-6	9.860210317957656E-4	0	0	5.075942500678058	61.1317	CSRNP1;EGR1;JUN;EGR2;MAML1;FOS;DLL1;NLRP3;HES1;CEP290;JUNB;IER2;E2F7;ATF4
Response To Fibroblast Growth Factor (GO:0071774)	3/20	2.2915057949159607E-5	0.0032004697602326247	0	0	66.3496115427303	708.86	ZFP36;ZFP36L2;IER2
Positive Regulation Of Gene Expression (GO:0010628)	8/480	5.365600857576721E-5	0.005348221968359388	0	0	6.875706214689266	67.6082	EGR1;CCL3;SPRY2;TICAM1;MED26;DLL1;EREG;ATF4
Negative Regulation Of DNA-binding Transcription Factor Activity (GO:0043433)	5/149	6.035237743399434E-5	0.005348221968359388	0	0	13.480392156862745	130.966	NLRP3;ID3;HES1;TRIB1;SMAD7
Positive Regulation Of Macromolecule Metabolic Process (GO:0010604)	7/364	6.725545624615501E-5	0.005348221968359388	0	0	7.837935174069628	75.2991	EGR1;CCL3;SPRY2;TICAM1;MED26;DLL1;ATF4
Negative Regulation Of Protein Serine/Threonine Kinase Activity (GO:0071901)	1980-04-01	7.4419e-05	0.00534822	0	0	20.1093	191.155	LATS1;DUSP1;SPRY4;SPRY2
Cellular Response To Granulocyte Macrophage Colony-Stimulating Factor Stimulus (GO:0097011)	2025-05-02	7.65855e-05	0.00534822	0	0	246.185	2333.12	ZFP36;ZFP36L2
Response To Granulocyte Macrophage Colony-Stimulating Factor (GO:0097012)	2025-05-02	7.65855e-05	0.00534822	0	0	246.185	2333.12	ZFP36;ZFP36L2
Positive Regulation Of Apoptotic Process (GO:0043065)	6/270	0.000105574	0.00680548	0	0	8.94545	81.9054	LATS1;JUN;CCL3;DUSP6;ATF4;GADD45G
Regulation Of Apoptotic Process (GO:0042981)	9/705	0.000137157	0.00791954	0	0	5.29567	47.1018	LATS1;SOCS3;EGR1;JUN;SPRY2;DUSP6;IER3;ATF4;GADD45G
Negative Regulation Of Transferase Activity (GO:0051348)	1937-03-01	0.000151004	0.00791954	0	0	33.1465	291.63	ZFP36;IRS2;SMAD7
Cellular Response To
