# Supplementary material for: Resting Ca2+ fluxes protect cells from fast mitochondrial fragmentation, cell stress responses, and immediate transcriptional reprogramming
Source: Cell Mol Life Sci. 2025 Jun 14;82(1):238. doi: 10.1007/s00018-025-05745-2 (PMC12167414; doi:10.1007/s00018-025-05745-2)
Supplement: Supplementary file 5 — Supplementary Material 5 [file 18_2025_5745_MOESM5_ESM.xlsx]

## Sheet: Tabelle1
Term	Overlap	P-value	Adjusted P-value	Odds Ratio	Combined Score	Genes
TGF-beta signaling pathway Homo sapiens P00052	3/88	0.0019279729493786532	0.020348089362113627	13.2246	82.671	JUN;JUNB;SMAD7
Apoptosis signaling pathway Homo sapiens P00006	3/102	0.0029344858571315057	0.020348089362113627	11.3465	66.1639	JUN;FOS;ATF4
Insulin/IGF pathway-mitogen activated protein kinase kinase/MAP kinase cascade Homo sapiens P00032	2/29	0.0029782092687908675	0.020348089362113627	27.321	158.911	IRS2;FOS
EGF receptor signaling pathway Homo sapiens P00018	3/109	0.0035387981499328046	0.020348089362113627	10.5934	59.7891	SPRY4;SPRY2;EREG
Notch signaling pathway Homo sapiens P00045	2/38	0.005074397949786436	0.023342230569017602	20.4815	108.215	MAML1;HES1
Toll receptor signaling pathway Homo sapiens P00054	2/49	0.008323329616071126	0.03190609686160598	15.6793	75.0832	JUN;TICAM1
CCKR signaling map ST Homo sapiens P06959	3/165	0.01110154368857083	0.03201557719596335	6.91195	31.1084	JUN;FOS;IER3
B cell activation Homo sapiens P00010	2/57	0.011135852937726383	0.03201557719596335	13.3933	60.2374	JUN;FOS
Inflammation mediated by chemokine and cytokine signaling pathway Homo sapiens P00031	3/188	0.01573438124157551	0.04021008539513741	6.04559	25.1007	JUN;CCL3;JUNB
T cell activation Homo sapiens P00053	2/73	0.0178216	0.0409897	10.3667	41.7503	JUN;FOS
